# Supplementary material for: Helical-caging enables single-emitted large asymmetric full-color circularly polarized luminescence
Source: Nat Commun. 2024 Jan 4;15:251. doi: 10.1038/s41467-023-44643-8 (PMC10767107; doi:10.1038/s41467-023-44643-8)
Supplement: Supplementary file 3 — Source Data [file 41467_2023_44643_MOESM3_ESM.xlsx]

## Sheet: Figure 2
Figure 2c						Figure 2g									Figure 2h																		Figure 2i
Absorbance			PL			Blue			Green			Red			Blue						Green						Red						Blue						Green						Red
Wavelength	Intensity		Wavelength	Intensity		Wavelength	T%		Wavelength	T%		Wavelength	T%		L			R			L			R			L			R			L			R			L			R			L			R
300	3.7935		400	0.512		600	75.7		650	84.6		700	77.6		Wavelength	CPL		Wavelength	CPL		Wavelength	CPL		Wavelength	CPL		Wavelength	CPL		Wavelength	CPL		Wavelength	glum		Wavelength	glum		Wavelength	glum		Wavelength	glum		Wavelength	glum		Wavelength	glum
301	3.7069		400.2	0.511		595	75.5		645	84.3		695	77		650	-196.476		650	162.901		700	-19.9662		700	78.3382		800	10.7463		800	14.3792		650	-0.05086		650	0.0524		700	-0.01164		700	0.03523		800	0.01976		800	0.02538
302	3.6339		400.4	0.519		590	75.1		640	83.9		690	76.2		649.5	-199.758		649.5	162.044		699.5	-20.6217		699.5	76.4172		799.5	11.9284		799.5	12.5437		649.5	-0.05152		649.5	0.05198		699.5	-0.01197		699.5	0.0341		799.5	0.02189		799.5	0.02184
303	3.5114		400.6	0.529		585	74.6		635	83.4		685	75.2		649	-198.835		649	161.288		699	-19.2671		699	75.4971		799	13.1682		799	11.6508		649	-0.05113		649	0.05161		699	-0.01112		699	0.0334		799	0.02413		799	0.02017
304	3.3522		400.8	0.533		580	74.2		630	82.8		680	73.8		648.5	-199.763		648.5	160.053		698.5	-16.9104		698.5	75.101		798.5	14.4495		798.5	11.0158		648.5	-0.05113		648.5	0.05108		698.5	-0.00973		698.5	0.033		798.5	0.02642		798.5	0.01896
305	3.2005		401	0.538		575	73.5		625	81.6		675	71.7		648	-199.785		648	158.742		698	-18.381		698	72.2411		798	14.5935		798	12.0482		648	-0.05091		648	0.05049		698	-0.01053		698	0.03151		798	0.02655		798	0.02064
306	3.0556		401.2	0.542		570	72.6		620	80		670	68.9		647.5	-204.4		647.5	163.688		697.5	-18.8449		697.5	72.0655		797.5	13.838		797.5	11.8788		647.5	-0.05176		647.5	0.0518		697.5	-0.01074		697.5	0.03124		797.5	0.0252		797.5	0.02016
307	2.9246		401.4	0.558		565	71.4		615	77.5		665	64.8		647	-208.947		647	163.609		697	-19.1407		697	70.5574		797	16.1896		797	10.1152		647	-0.05263		647	0.05162		697	-0.01086		697	0.03043		797	0.02926		797	0.01701
308	2.8031		401.6	0.563		560	69.8		610	73.6		660	59.1		646.5	-213.095		646.5	160.523		696.5	-18.3691		696.5	69.6757		796.5	16.1091		796.5	8.59421		646.5	-0.05337		646.5	0.05049		696.5	-0.01036		696.5	0.02991		796.5	0.02897		796.5	0.01436
309	2.6748		401.8	0.575		555	67.5		605	67.7		655	52.4		646	-212.226		646	157.773		696	-14.2341		696	68.1974		796	16.8452		796	8.63053		646	-0.05284		646	0.04949		696	-0.00799		696	0.02911		796	0.03		796	0.0143
310	2.5483		402	0.575		550	64		600	59.6		650	46.3		645.5	-211.953		645.5	158.845		695.5	-8.0844		695.5	66.2733		795.5	16.0387		795.5	7.81504		645.5	-0.05249		645.5	0.0496		695.5	-0.00451		695.5	0.02821		795.5	0.02835		795.5	0.01291
311	2.4265		402.2	0.576		545	58.8		595	51.5		645	43.5		645	-215.349		645	164.69		695	-6.89165		695	61.1292		795	16.8352		795	8.72865		645	-0.05312		645	0.05127		695	-0.00382		695	0.02594		795	0.02967		795	0.01435
312	2.3017		402.4	0.59		540	52.3		590	47		640	43.1		644.5	-214.435		644.5	169.502		694.5	-6.03171		694.5	61.086		794.5	16.1208		794.5	7.55904		644.5	-0.05269		644.5	0.05254		694.5	-0.00332		694.5	0.02585		794.5	0.02817		794.5	0.01233
313	2.1781		402.6	0.594		535	46.2		585	45.9		635	42.9		644	-214.268		644	173.43		694	-6.49459		694	59.0763		794	17.1915		794	5.9177		644	-0.05246		644	0.05361		694	-0.00355		694	0.02493		794	0.02976		794	0.0096
314	2.0338		402.8	0.606		530	42.3		580	45.8		630	42.9		643.5	-215.551		643.5	175.618		693.5	-2.58488		693.5	56.8269		793.5	16.4652		793.5	5.71445		643.5	-0.05264		643.5	0.05415		693.5	-0.0014		693.5	0.0239		793.5	0.0282		793.5	0.00924
315	1.8982		403	0.613		525	39.5		575	45.7		625	42.9		643	-216.189		643	177.683		693	3.93219		693	54.4531		793	15.923		793	4.38861		643	-0.05268		643	0.05462		693	0.00213		693	0.02279		793	0.02691		793	0.0071
316	1.7852		403.2	0.629		520	38.4		570	45.7		620	42.9		642.5	-215.041		642.5	177.871		692.5	9.44644		692.5	56.3908		792.5	18.1382		792.5	4.94298		642.5	-0.05238		642.5	0.05445		692.5	0.00508		692.5	0.02345		792.5	0.03029		792.5	0.00794
317	1.6722		403.4	0.643		515	38		565	45.6		615	42.9		642	-214.756		642	179.356		692	11.4284		692	52.6013		792	19.7454		792	5.37603		642	-0.05227		642	0.05471		692	0.00611		692	0.02172		792	0.03273		792	0.00859
318	1.5625		403.6	0.651		510	37.8		560	45.5		610	42.8		641.5	-216.77		641.5	173.651		691.5	15.0069		691.5	50.9058		791.5	22.61		791.5	6.72187		641.5	-0.0527		641.5	0.05279		691.5	0.00798		691.5	0.02087		791.5	0.03713		791.5	0.01062
319	1.4548		403.8	0.662		505	37.7		555	45.4		605	42.7		641	-218.679		641	167.252		691	18.4597		691	49.1144		791	22.3088		791	4.09849		641	-0.05305		641	0.05061		691	0.00978		691	0.01999		791	0.0363		791	0.00642
320	1.352		404	0.667		500	37.6		550	46		600	42.6		640.5	-223.895		640.5	167.341		690.5	22.3328		690.5	45.0354		790.5	24.625		790.5	4.57699		640.5	-0.0542		640.5	0.05038		690.5	0.01179		690.5	0.01825		790.5	0.03958		790.5	0.00712
321	1.2511		404.2	0.666		495	37.9		545	50		595	42.8		640	-221.718		640	162.879		690	29.5237		690	42.0242		790	24.7204		790	4.0155		640	-0.05357		640	0.04881		690	0.01553		690	0.01695		790	0.03948		790	0.0062
322	1.158		404.4	0.675		490	40		540	56.8		590	44.8		639.5	-220.819		639.5	156.149		689.5	30.5459		689.5	38.2621		789.5	26.4258		789.5	2.45451		639.5	-0.05327		639.5	0.04658		689.5	0.01601		689.5	0.01535		789.5	0.04194		789.5	0.00377
323	1.072		404.6	0.687		485	43.5		535	62.9		585	48.1		639	-221.271		639	159.672		689	33.3139		689	36.7398		789	28.2748		789	2.4401		639	-0.05325		639	0.0474		689	0.01741		689	0.01466		789	0.04476		789	0.00371
324	0.9913		404.8	0.702		480	47.6		530	67.6		580	51.9		638.5	-224.657		638.5	158.31		688.5	33.8129		688.5	35.8539		788.5	28.6894		788.5	1.4322		638.5	-0.05389		638.5	0.04681		688.5	0.01763		688.5	0.01427		788.5	0.04518		788.5	0.00216
325	0.9155		405	0.719		475	51.1		525	70.9		575	55.4		638	-228.705		638	162.469		688	34.7656		688	30.278		788	29.2832		788	1.1417		638	-0.05467		638	0.04783		688	0.01807		688	0.01202		788	0.04583		788	0.0017
326	0.8463		405.2	0.738		470	54		520	73.4		570	58.7		637.5	-228.905		637.5	165.768		687.5	35.95		687.5	28.1638		787.5	30.5941		787.5	0.86954		637.5	-0.05456		637.5	0.04858		687.5	0.0186		687.5	0.01116		787.5	0.04777		787.5	0.00129
327	0.7828		405.4	0.746		465	56.3		515	75.2		565	61.6		637	-225.251		637	166.567		687	38.7968		687	26.368		787	31.211		787	0.51423		637	-0.05351		637	0.04863		687	0.02001		687	0.01042		787	0.04818		787	0.00075565
328	0.7225		405.6	0.758		460	58.2		510	76.7		560	63.9		636.5	-223.048		636.5	164.833		686.5	39.6857		686.5	24.3892		786.5	33.7565		786.5	0.67746		636.5	-0.0528		636.5	0.04799		686.5	0.02036		686.5	0.00959		786.5	0.05181		786.5	0.000985286
329	0.6683		405.8	0.774					505	77.8		555	66		636	-219.965		636	161.166		686	41.1613		686	24.6751		786	34.3219		786	-0.5016		636	-0.05186		636	0.04678		686	0.02103		686	0.00966		786	0.05216		786	-0.000724651
330	0.6189		406	0.78					500	78.6		550	67.7		635.5	-219.994		635.5	164.986		685.5	47.5061		685.5	22.703		785.5	36.2784		785.5	-0.78073		635.5	-0.05162		635.5	0.04772		685.5	0.02413		685.5	0.00886		785.5	0.05471		785.5	-0.00112
331	0.5747		406.2	0.803					495	79.3		545	69.1		635	-219.974		635	163.976		685	54.2711		685	18.8027		785	37.5135		785	-1.30326		635	-0.0514		635	0.04728		685	0.02737		685	0.0073		785	0.05607		785	-0.00185
332	0.5345		406.4	0.805								540	70.2		634.5	-220.545		634.5	164.215		684.5	60.1673		684.5	15.907		784.5	37.2971		784.5	-1.62366		634.5	-0.0513		634.5	0.0472		684.5	0.03015		684.5	0.00615		784.5	0.05526		784.5	-0.0023
333	0.4991		406.6	0.823											634	-219.302		634	167.784		684	60.1458		684	12.8205		784	41.0763		784	-4.3342		634	-0.05076		634	0.04806		684	0.02995		684	0.00493		784	0.06055		784	-0.00611
334	0.4659		406.8	0.842											633.5	-220.29		633.5	167.012		683.5	66.2462		683.5	8.53257		783.5	42.2314		783.5	-5.2625		633.5	-0.0507		633.5	0.04768		683.5	0.03281		683.5	0.00326		783.5	0.06173		783.5	-0.00738
335	0.4359		407	0.859											633	-221.205		633	166.919		683	67.1207		683	6.98988		783	42.2426		783	-6.58455		633	-0.05064		633	0.04745		683	0.03309		683	0.00265		783	0.06126		783	-0.00919
336	0.4097		407.2	0.879											632.5	-221.346		632.5	164.865		682.5	73.5379		682.5	4.04875		782.5	43.2972		782.5	-8.33168		632.5	-0.05043		632.5	0.04666		682.5	0.03609		682.5	0.00153		782.5	0.06235		782.5	-0.01157
337	0.3855		407.4	0.893											632	-225.38		632	167.559		682	80.3512		682	-2.89716		782	44.1581		782	-8.94858		632	-0.0511		632	0.04728		682	0.03922		682	-0.00109		782	0.06322		782	-0.01237
338	0.363		407.6	0.906											631.5	-229.67		631.5	168.119		681.5	84.978		681.5	-6.44277		781.5	45.6415		781.5	-9.82906		631.5	-0.05187		631.5	0.04729		681.5	0.04135		681.5	-0.00241		781.5	0.065		781.5	-0.01352
339	0.3434		407.8	0.931											631	-230.844		631	166.351		681	89.4927		681	-8.94368		781	48.1087		781	-10.2965		631	-0.05192		631	0.04659		681	0.04338		681	-0.00333		781	0.06781		781	-0.01402
340	0.3259		408	0.945											630.5	-226.903		630.5	159.38		680.5	91.3904		680.5	-12.6214		780.5	49.5432		780.5	-12.4598		630.5	-0.05085		630.5	0.0445		680.5	0.04412		680.5	-0.00469		780.5	0.06917		780.5	-0.01688
341	0.3093		408.2	0.982											630	-226.243		630	151.906		680	96.1006		680	-19.0981		780	50.941		780	-15.0236		630	-0.0506		630	0.04225		680	0.04616		680	-0.00707		780	0.0706		780	-0.02016
342	0.2951		408.4	1.004											629.5	-221.482		629.5	145.48		679.5	105.247		679.5	-18.6549		779.5	52.165		779.5	-16.5456		629.5	-0.04947		629.5	0.04035		679.5	0.05033		679.5	-0.00689		779.5	0.07175		779.5	-0.02204
343	0.2817		408.6	1.033											629	-218.639		629	145.358		679	108.275		679	-26.4495		779	53.3817		779	-18.4773		629	-0.04876		629	0.04024		679	0.05155		679	-0.00974		779	0.073		779	-0.02445
344	0.2696		408.8	1.066											628.5	-219.496		628.5	145.238		678.5	114.05		678.5	-28.9984		778.5	54.6881		778.5	-19.5389		628.5	-0.04892		628.5	0.04008		678.5	0.05408		678.5	-0.01067		778.5	0.0742		778.5	-0.02566
345	0.2579		409	1.091											628	-217.794		628	145.567		678	115.607		678	-30.8434		778	57.4807		778	-21.5714		628	-0.04849		628	0.04005		678	0.05459		678	-0.01132		778	0.07745		778	-0.02812
346	0.2476		409.2	1.122											627.5	-215.797		627.5	151.403		677.5	117.523		677.5	-36.0529		777.5	58.6393		777.5	-23.6562		627.5	-0.04803		627.5	0.04158		677.5	0.05518		677.5	-0.01319		777.5	0.07829		777.5	-0.03049
347	0.238		409.4	1.137											627	-217.606		627	149.372		677	122.318		677	-38.9357		777	61.9213		777	-24.7637		627	-0.04837		627	0.04096		677	0.05719		677	-0.01418		777	0.08219		777	-0.03173
348	0.2292		409.6	1.166											626.5	-222.169		626.5	149.126		676.5	121.527		676.5	-46.1498		776.5	63.5261		776.5	-25.0319		626.5	-0.04932		626.5	0.04085		676.5	0.05659		676.5	-0.01673		776.5	0.08417		776.5	-0.03189
349	0.2212		409.8	1.178											626	-222.405		626	150.671		676	125.94		676	-51.7179		776	65.2078		776	-24.5697		626	-0.0493		626	0.04118		676	0.05844		676	-0.01867		776	0.08622		776	-0.0311
350	0.2133		410	1.217											625.5	-224.834		625.5	153.933		675.5	129.84		675.5	-54.9695		775.5	67.0052		775.5	-24.9846		625.5	-0.04974		625.5	0.04196		675.5	0.05995		675.5	-0.01979		775.5	0.08814		775.5	-0.03144
351	0.2066		410.2	1.249											625	-228.762		625	155.414		675	136.199		675	-55.676		775	68.0653		775	-27.7596		625	-0.05047		625	0.04233		675	0.06264		675	-0.01996		775	0.08919		775	-0.0348
352	0.1999		410.4	1.28											624.5	-228.554		624.5	159.981		674.5	141.605		674.5	-61.0646		774.5	68.8643		774.5	-30.0997		624.5	-0.05019		624.5	0.04349		674.5	0.06483		674.5	-0.02181		774.5	0.08948		774.5	-0.03751
353	0.194		410.6	1.312											624	-224.639		624	159.567		674	146.534		674	-66.9177		774	73.2453		774	-30.2743		624	-0.0491		624	0.04328		674	0.06684		674	-0.02379		774	0.09451		774	-0.03759
354	0.1879		410.8	1.344											623.5	-224.989		623.5	159.363		673.5	156.296		673.5	-71.25		773.5	73.4949		773.5	-32.3138		623.5	-0.04895		623.5	0.04311		673.5	0.07092		673.5	-0.02523		773.5	0.09464		773.5	-0.03998
355	0.1822		411	1.371											623	-224.505		623	152.967		673	161.425		673	-74.7962		773	74.4727		773	-32.7338		623	-0.04857		623	0.04122		673	0.07284		673	-0.02635		773	0.09544		773	-0.04024
356	0.1772		411.2	1.395											622.5	-221.964		622.5	153.855		672.5	165.431		672.5	-77.8232		772.5	76.0539		772.5	-34.438		622.5	-0.04779		622.5	0.04131		672.5	0.0743		672.5	-0.02728		772.5	0.09691		772.5	-0.04203
357	0.1725		411.4	1.416											622	-219.415		622	155.172		672	173.976		672	-81.6039		772	77.6536		772	-38.007		622	-0.047		622	0.04146		672	0.07778		672	-0.02849		772	0.09766		772	-0.0461
358	0.1678		411.6	1.446											621.5	-217.141		621.5	156.716		671.5	179.785		671.5	-89.1622		771.5	79.691		771.5	-40.5087		621.5	-0.04632		621.5	0.04172		671.5	0.08005		671.5	-0.03093		771.5	0.09958		771.5	-0.04885
359	0.1635		411.8	1.48											621	-214.59		621	157.188		671	182.138		671	-95.9187		771	81.6231		771	-40.2723		621	-0.04561		621	0.0417		671	0.08085		671	-0.03305		771	0.10124		771	-0.0482
360	0.1593		412	1.49											620.5	-214.691		620.5	156.416		670.5	187.493		670.5	-101.315		770.5	82.8404		770.5	-40.4702		620.5	-0.0455		620.5	0.0413		670.5	0.08291		670.5	-0.03465		770.5	0.10202		770.5	-0.04807
361	0.1553		412.2	1.512											620	-217.44		620	147.766		670	195.307		670	-106.852		770	84.7634		770	-42.9487		620	-0.04599		620	0.03883		670	0.08608		670	-0.03627		770	0.10366		770	-0.05071
362	0.1519		412.4	1.533											619.5	-217.739		619.5	144.18		669.5	198.32		669.5	-113.217		769.5	85.7821		769.5	-42.6781		619.5	-0.04599		619.5	0.03771		669.5	0.08721		669.5	-0.03821		769.5	0.10404		769.5	-0.04991
363	0.1487		412.6	1.551											619	-218.414		619	147.815		669	201.414		669	-121.99		769	89.1102		769	-45.7154		619	-0.04612		619	0.03854		669	0.08847		669	-0.04099		769	0.10742		769	-0.05318
364	0.1453		412.8	1.575											618.5	-214.637		618.5	147.766		668.5	210.881		668.5	-127.39		768.5	90.4674		768.5	-49.2965		618.5	-0.04529		618.5	0.0384		668.5	0.0924		668.5	-0.04263		768.5	0.10832		768.5	-0.05697
365	0.1423		413	1.592											618	-212.303		618	145.037		668	216.802		668	-132.661		768	95.2109		768	-50.897		618	-0.04475		618	0.03756		668	0.09478		668	-0.04419		768	0.11329		768	-0.05848
366	0.1393		413.2	1.607											617.5	-214.47		617.5	144.108		667.5	220.498		667.5	-136.154		767.5	96.7556		767.5	-50.8348		617.5	-0.04519		617.5	0.0372		667.5	0.09611		667.5	-0.04521		767.5	0.11448		767.5	-0.058
367	0.1363		413.4	1.631											617	-216.81		617	141.623		667	231.309		667	-141.492		767	101.441		767	-53.4451		617	-0.04565		617	0.03646		667	0.10022		667	-0.0469		767	0.11881		767	-0.06075
368	0.1337		413.6	1.641											616.5	-218.135		616.5	140.738		666.5	239.186		666.5	-147.704		766.5	104.233		766.5	-55.5192		616.5	-0.04582		616.5	0.03612		666.5	0.1029		666.5	-0.04885		766.5	0.1215		766.5	-0.06259
369	0.1313		413.8	1.666											616	-219.353		616	137.284		666	248.737		666	-151.639		766	107.828		766	-56.086		616	-0.04592		616	0.0351		666	0.10627		666	-0.05003		766	0.12505		766	-0.06271
370	0.1288		414	1.674											615.5	-219.24		615.5	138.43		665.5	255.083		665.5	-157.538		765.5	111.817		765.5	-57.9438		615.5	-0.04572		615.5	0.03532		665.5	0.108		665.5	-0.05185		765.5	0.12865		765.5	-0.0643
371	0.1264		414.2	1.704											615	-219.661		615	134.74		665	265.818		665	-162.374		765	113.039		765	-59.7554		615	-0.0456		615	0.03426		665	0.11161		665	-0.05329		765	0.12901		765	-0.06592
372	0.1242		414.4	1.728											614.5	-218.608		614.5	132.243		664.5	273.279		664.5	-167.056		764.5	117.654		764.5	-59.9037		614.5	-0.04519		614.5	0.03353		664.5	0.11379		664.5	-0.05465		764.5	0.13358		764.5	-0.06578
373	0.1221		414.6	1.747											614	-219.066		614	128.227		664	282.257		664	-171.79		764	119.709		764	-63.4321		614	-0.04502		614	0.03245		664	0.1165		664	-0.05607		764	0.13498		764	-0.06929
374	0.1202		414.8	1.753											613.5	-218.394		613.5	129.82		663.5	295.961		663.5	-178.391		763.5	121.005		763.5	-66.5911		613.5	-0.04461		613.5	0.0328		663.5	0.12135		663.5	-0.05802		763.5	0.13567		763.5	-0.07214
375	0.1182		415	1.754											613	-220.159		613	128.867		663	302.802		663	-183.314		763	122.615		763	-68.95		613	-0.04474		613	0.03249		663	0.12333		663	-0.05939		763	0.13697		763	-0.07419
376	0.1165		415.2	1.771											612.5	-219.263		612.5	121.655		662.5	309.429		662.5	-188.042		762.5	124.496		762.5	-73.309		612.5	-0.04433		612.5	0.03064		662.5	0.12534		662.5	-0.06071		762.5	0.13803		762.5	-0.07842
377	0.1146		415.4	1.808											612	-215.173		612	120.55		662	314.953		662	-196.721		762	125.43		762	-77.4457		612	-0.04335		612	0.03035		662	0.12704		662	-0.06328		762	0.13851		762	-0.08244
378	0.113		415.6	1.836											611.5	-208.423		611.5	118.212		661.5	324.441		661.5	-206.253		761.5	128.422		761.5	-83.4105		611.5	-0.04182		611.5	0.02972		661.5	0.13048		661.5	-0.06607		761.5	0.14098		761.5	-0.08825
379	0.1112		415.8	1.866											611	-207.953		611	120.755		661	332.063		661	-214.092		761	130.273		761	-85.0216		611	-0.04156		611	0.03031		661	0.13302		661	-0.06828		761	0.14242		761	-0.08948
380	0.1099		416	1.897											610.5	-207.3		610.5	119.372		660.5	339.916		660.5	-222.062		760.5	131.692		760.5	-86.4859		610.5	-0.04131		610.5	0.02992		660.5	0.13584		660.5	-0.07047		760.5	0.14275		760.5	-0.09057
381	0.1079		416.2	1.917											610	-206.405		610	114.807		660	346.594		660	-229.347		760	134.462		760	-89.2788		610	-0.04103		610	0.02873		660	0.13821		660	-0.07233		760	0.14502		760	-0.09302
382	0.1065		416.4	1.948											609.5	-203.246		609.5	115.883		659.5	349.207		659.5	-235.466		759.5	137.59		759.5	-90.5675		609.5	-0.04031		609.5	0.02891		659.5	0.13893		659.5	-0.07382		759.5	0.14741		759.5	-0.09417
383	0.1051		416.6	1.982											609	-193.494		609	107.652		659	357.575		659	-245.491		759	141.22		759	-92.3591		609	-0.03833		609	0.02672		659	0.1421		659	-0.07648		759	0.14997		759	-0.09543
384	0.1034		416.8	2.007											608.5	-189.45		608.5	107.575		658.5	363.076		658.5	-254.86		758.5	145.597		758.5	-95.0391		608.5	-0.03752		608.5	0.02656		658.5	0.14416		658.5	-0.07895		758.5	0.15371		758.5	-0.09739
385	0.1018		417	2.04											608	-183.106		608	100.321		658	368.794		658	-261.085		758	149.747		758	-94.0484		608	-0.0363		608	0.02466		658	0.14642		658	-0.08048		758	0.15634		758	-0.09581
386	0.1003		417.2	2.07											607.5	-181.162		607.5	99.9565		657.5	375.529		657.5	-266.655		757.5	156.323		757.5	-93.7529		607.5	-0.03594		607.5	0.02444		657.5	0.14899		657.5	-0.08182		757.5	0.16193		757.5	-0.0952
387	0.099		417.4	2.109											607	-178.244		607	90.0406		657	380.446		657	-272.023		757	161.24		757	-96.667		607	-0.0354		607	0.02194		657	0.15093		657	-0.08323		757	0.16581		757	-0.09771
388	0.0976		417.6	2.154											606.5	-172.409		606.5	88.7549		656.5	389.947		656.5	-281.545		756.5	165.185		756.5	-99.9285		606.5	-0.03429		606.5	0.02154		656.5	0.15468		656.5	-0.08594		756.5	0.16883		756.5	-0.1
389	0.096		417.8	2.183											606	-167.561		606	87.6968		656	400.155		656	-286.197		756	170.004		756	-101.028		606	-0.03336		606	0.02122		656	0.15848		656	-0.0873		756	0.17243		756	-0.10016
390	0.0946		418	2.229											605.5	-158.93		605.5	86.6281		655.5	407.54		655.5	-295.401		755.5	175.272		755.5	-103.142		605.5	-0.03168		605.5	0.02093		655.5	0.16123		655.5	-0.09011		755.5	0.17684		755.5	-0.10148
391	0.0932		418.2	2.272											605	-158.243		605	83.5155		655	417.009		655	-307.482		755	179.054		755	-105.872		605	-0.03153		605	0.02016		655	0.16458		655	-0.0937		755	0.1799		755	-0.10338
392	0.0918		418.4	2.321											604.5	-153.279		604.5	82.8981		654.5	425.592		654.5	-313.006		754.5	183.424		754.5	-107.76		604.5	-0.03047		604.5	0.02004		654.5	0.16724		654.5	-0.0954		754.5	0.18322		754.5	-0.10456
393	0.0902		418.6	2.344											604	-149.545		604	79.3931		654	440.011		654	-322.435		754	186.945		754	-112.318		604	-0.02966		604	0.0192		654	0.17205		654	-0.09814		754	0.18592		754	-0.10831
394	0.0889		418.8	2.392											603.5	-144.877		603.5	75.6825		653.5	451.908		653.5	-329.06		753.5	189.574		753.5	-114.197		603.5	-0.02867		603.5	0.01832		653.5	0.17578		653.5	-0.09991		753.5	0.18787		753.5	-0.10923
395	0.0876		419	2.428											603	-145.365		603	76.234		653	465.737		653	-338.502		753	193.89		753	-117.169		603	-0.02869		603	0.01847		653	0.18038		653	-0.1024		753	0.19112		753	-0.11084
396	0.0861		419.2	2.474											602.5	-143.437		602.5	70.7379		652.5	476.457		652.5	-346.494		752.5	198.446		752.5	-121.062		602.5	-0.02822		602.5	0.01714		652.5	0.18357		652.5	-0.10438		752.5	0.19476		752.5	-0.11376
397	0.0844		419.4	2.502											602	-138.823		602	64.6992		652	486.433		652	-354.321		752	201.604		752	-124.633		602	-0.02722		602	0.01566		652	0.18646		652	-0.10632		752	0.1963		752	-0.11641
398	0.0831		419.6	2.568											601.5	-136.831		601.5	53.1163		651.5	498.894		651.5	-362.752		751.5	202.584		751.5	-129.867		601.5	-0.02674		601.5	0.01284		651.5	0.19026		651.5	-0.10827		751.5	0.19575		751.5	-0.12048
399	0.0816		419.8	2.615											601	-134.564		601	46.7487		651	507.807		651	-370.998		751	206.472		751	-133.904		601	-0.02623		601	0.01129		651	0.19269		651	-0.1101		751	0.19769		751	-0.12356
400	0.08		420	2.649											600.5	-128.175		600.5	38.8511		650.5	523.141		650.5	-377.156		750.5	211.749		750.5	-138.289		600.5	-0.02491		600.5	0.00936		650.5	0.19774		650.5	-0.11133		750.5	0.20096		750.5	-0.1266
401	0.0785		420.2	2.698											600	-124.739		600	33.9345		650	531.553		650	-386.816		750	216.384		750	-142.305		600	-0.02414		600	0.00816		650	0.2		650	-0.11366		750	0.20349		750	-0.12957
402	0.077		420.4	2.776											599.5	-124.312		599.5	24.7826		649.5	539.379		649.5	-396.431		749.5	219.218		749.5	-144.368		599.5	-0.02393		599.5	0.00594		649.5	0.20184		649.5	-0.116		749.5	0.2046		749.5	-0.13085
403	0.0754		420.6	2.83											599	-115.383		599	19.9725		649	548.845		649	-406.584		749	222.261		749	-149.15		599	-0.02214		599	0.00477		649	0.20474		649	-0.11855		749	0.20589		749	-0.13443
404	0.0736		420.8	2.886											598.5	-105.114		598.5	12.4818		648.5	554.579		648.5	-417.199		748.5	227.74		748.5	-152.978		598.5	-0.02012		598.5	0.00297		648.5	0.206		648.5	-0.1211		748.5	0.20968		748.5	-0.13698
405	0.0725		421	2.937											598	-101.99		598	4.51356		648	561.626		648	-427.2		748	231.684		748	-158.075		598	-0.01946		598	0.00107		648	0.20761		648	-0.12369		748	0.21237		748	-0.14036
406	0.0707		421.2	2.984											597.5	-97.9156		597.5	-2.45377		647.5	575.22		647.5	-438.046		747.5	236.306		747.5	-162.149		597.5	-0.01862		597.5	-0.000582077		647.5	0.21149		647.5	-0.12654		747.5	0.21547		747.5	-0.14326
407	0.0689		421.4	3.021											597	-95.333		597	-6.7012		647	587.58		647	-447.328		747	240.176		747	-164.593		597	-0.01809		597	-0.00158		647	0.21516		647	-0.1289		747	0.21814		747	-0.14421
408	0.0674		421.6	3.091											596.5	-88.947		596.5	-14.3429		646.5	603.211		646.5	-453.859		746.5	241.111		746.5	-169.484		596.5	-0.01683		596.5	-0.00339		646.5	0.21991		646.5	-0.13074		746.5	0.21802		746.5	-0.14712
409	0.0656		421.8	3.141											596	-82.4684		596	-21.1706		646	613.043		646	-460.929		746	244.697		746	-174.069		596	-0.01557		596	-0.00499		646	0.22235		646	-0.13273		746	0.22033		746	-0.1497
410	0.064		422	3.186											595.5	-76.1399		595.5	-27.8881		645.5	626.028		645.5	-469.114		745.5	248.888		745.5	-180.694		595.5	-0.01434		595.5	-0.00655		645.5	0.22574		645.5	-0.13506		745.5	0.22272		745.5	-0.15404
411	0.0623		422.2	3.24											595	-68.2984		595	-35.3214		645	638.014		645	-480.028		745	251.44		745	-183.946		595	-0.01285		595	-0.00828		645	0.22911		645	-0.13796		745	0.22409		745	-0.15558
412	0.0606		422.4	3.312											594.5	-56.6076		594.5	-46.2586		644.5	649.659		644.5	-490.837		744.5	257.653		744.5	-187.99		594.5	-0.01064		594.5	-0.01082		644.5	0.2322		644.5	-0.14079		744.5	0.22766		744.5	-0.15796
413	0.0589		422.6	3.382											594	-49.2528		594	-52.5659		644	659.144		644	-504.585		744	261.65		744	-189.002		594	-0.00926		594	-0.01226		644	0.23486		644	-0.14444		744	0.22927		744	-0.1577
414	0.0573		422.8	3.435											593.5	-40.3873		593.5	-55.4619		643.5	663.598		643.5	-515.166		743.5	269.687		743.5	-190.783		593.5	-0.00759		593.5	-0.0129		643.5	0.23578		643.5	-0.14686		743.5	0.23416		743.5	-0.15839
415	0.0556		423	3.505											593	-32.2862		593	-61.3542		643	674.018		643	-528.245		743	275.482		743	-195.479		593	-0.00606		593	-0.01423		643	0.23881		643	-0.14981		743	0.23684		743	-0.16151
416	0.0539		423.2	3.55											592.5	-18.8413		592.5	-68.8202		642.5	683.074		642.5	-540.858		742.5	283.111		742.5	-201.035		592.5	-0.00354		592.5	-0.01588		642.5	0.24125		642.5	-0.15243		742.5	0.2417		742.5	-0.16563
417	0.0518		423.4	3.614											592	-10.6897		592	-74.1043		642	694.87		642	-555.887		742	288.733		742	-205.697		592	-0.00201		592	-0.01703		642	0.24474		642	-0.15546		742	0.24438		742	-0.16904
418	0.0503		423.6	3.688											591.5	-2.10601		591.5	-76.1472		641.5	707.75		641.5	-570.032		741.5	293.949		741.5	-209.009		591.5	-0.000395827		591.5	-0.01742		641.5	0.24891		641.5	-0.15843		741.5	0.24645		741.5	-0.17144
419	0.0487		423.8	3.747											591	8.63087		591	-86.8725		641	721.2		641	-583.41		741	296.902		741	-210.291		591	0.00162		591	-0.01979		641	0.25308		641	-0.16126		741	0.24649		741	-0.17188
420	0.0471		424	3.821											590.5	15.3404		590.5	-90.8099		640.5	730.83		640.5	-592.225		740.5	305.297		740.5	-213.199		590.5	0.00287		590.5	-0.02061		640.5	0.25551		640.5	-0.16278		740.5	0.25181		740.5	-0.1739
421	0.0452		424.2	3.895											590	25.9438		590	-104.163		640	744.972		640	-600.724		740	310.585		740	-215.597		590	0.00484		590	-0.02354		640	0.2596		640	-0.16425		740	0.25459		740	-0.17497
422	0.0436		424.4	3.959											589.5	39.1128		589.5	-117.116		639.5	765.151		639.5	-612.004		739.5	315.739		739.5	-222.674		589.5	0.00726		589.5	-0.02639		639.5	0.26557		639.5	-0.16655		739.5	0.25698		739.5	-0.18028
423	0.0421		424.6	4.045											589	50.702		589	-125.188		639	777.646		639	-622.434		739	320.772		739	-226.37		589	0.00938		589	-0.02811		639	0.2687		639	-0.16858		739	0.25943		739	-0.18242
424	0.0404		424.8	4.104											588.5	58.2301		588.5	-133.122		638.5	792.306		638.5	-637.707		738.5	325.649		738.5	-230.965		588.5	0.01074		588.5	-0.02983		638.5	0.27281		638.5	-0.17204		738.5	0.26194		738.5	-0.18541
425	0.0392		425	4.183											588	72.9118		588	-150.164		638	805.499		638	-647.651		738	330.526		738	-232.362		588	0.01339		588	-0.03361		638	0.27672		638	-0.17409		738	0.26461		738	-0.18585
426	0.0376		425.2	4.242											587.5	80.2808		587.5	-162.119		637.5	822.01		637.5	-658.945		737.5	337.248		737.5	-237.028		587.5	0.01468		587.5	-0.03622		637.5	0.28115		637.5	-0.17648		737.5	0.26864		737.5	-0.18846
427	0.0363		425.4	4.306											587	94.0989		587	-173.522		637	832.404		637	-667.994		737	344.249		737	-241.587		587	0.01715		587	-0.03871		637	0.2834		637	-0.17817		737	0.27316		737	-0.19104
428	0.0348		425.6	4.412											586.5	108.07		586.5	-184.858		636.5	844.3		636.5	-681.367		736.5	349.738		736.5	-247.046		586.5	0.01962		586.5	-0.04115		636.5	0.28647		636.5	-0.18119		736.5	0.27667		736.5	-0.19424
429	0.0334		425.8	4.486											586	119.138		586	-194.655		636	860.988		636	-692.807		736	353.515		736	-253.22		586	0.02155		586	-0.0433		636	0.29087		636	-0.18382		736	0.27847		736	-0.19783
430	0.032		426	4.568											585.5	127.463		585.5	-206.983		635.5	870.449		635.5	-703.684		735.5	358.112		735.5	-256.603		585.5	0.02298		585.5	-0.04598		635.5	0.2927		635.5	-0.18637		735.5	0.28057		735.5	-0.19933
431	0.0309		426.2	4.625											585	142.859		585	-219.672		635	884.037		635	-712.175		735	363.812		735	-261.428		585	0.02566		585	-0.04878		635	0.29602		635	-0.18825		735	0.2837		735	-0.20175
432	0.0297		426.4	4.726											584.5	157.809		584.5	-226.456		634.5	896.245		634.5	-720.735		734.5	369.069		734.5	-265.436		584.5	0.02824		584.5	-0.05025		634.5	0.29891		634.5	-0.19019		734.5	0.28643		734.5	-0.20365
433	0.0283		426.6	4.801											584	172.66		584	-235.496		634	911.174		634	-734.37		734	375.232		734	-267.604		584	0.03081		584	-0.0522		634	0.3029		634	-0.19352		734	0.28998		734	-0.20377
434	0.0271		426.8	4.886											583.5	192.392		583.5	-252.754		633.5	921.914		633.5	-745.822		733.5	380.032		733.5	-274.181		583.5	0.03423		583.5	-0.056		633.5	0.30538		633.5	-0.19623		733.5	0.29184		733.5	-0.2074
435	0.026		427	4.952											583	209.244		583	-260.454		633	936.039		633	-757.694		733	385.4		733	-280.206		583	0.03713		583	-0.05771		633	0.309		633	-0.19901		733	0.2943		733	-0.21072
436	0.0249		427.2	5.042											582.5	227.484		582.5	-277.313		632.5	949.508		632.5	-768.122		732.5	391.693		732.5	-283.684		582.5	0.04035		582.5	-0.06138		632.5	0.31289		632.5	-0.20125		732.5	0.2971		732.5	-0.21195
437	0.0239		427.4	5.137											582	249.628		582	-289.905		632	961.505		632	-785.386		732	397.861		732	-287.96		582	0.0443		582	-0.06411		632	0.31583		632	-0.20499		732	0.29932		732	-0.21382
438	0.0228		427.6	5.214											581.5	268.636		581.5	-299.14		631.5	975.21		631.5	-792.771		731.5	404.942		731.5	-294.534		581.5	0.0477		581.5	-0.06607		631.5	0.31966		631.5	-0.20638		731.5	0.3026		731.5	-0.21728
439	0.0219		427.8	5.29											581	288.226		581	-309.128		631	991.932		631	-809.961		731	410.417		731	-299.034		581	0.0512		581	-0.06814		631	0.32427		631	-0.21017		731	0.3045		731	-0.21975
440	0.021		428	5.366											580.5	304.748		580.5	-323.805		630.5	1010.49		630.5	-828.368		730.5	416.54		730.5	-302.669		580.5	0.05416		580.5	-0.07113		630.5	0.32917		630.5	-0.21435		730.5	0.30767		730.5	-0.22154
441	0.0201		428.2	5.459											580	317.951		580	-342.803		630	1021.78		630	-842.242		730	425.855		730	-306.582		580	0.0565		580	-0.075		630	0.33163		630	-0.21718		730	0.31226		730	-0.22349
442	0.0195		428.4	5.548											579.5	330.082		579.5	-355.04		629.5	1032.9		629.5	-856.582		729.5	432.232		729.5	-313.275		579.5	0.05863		579.5	-0.07734		629.5	0.33368		629.5	-0.22011		729.5	0.3154		729.5	-0.22699
443	0.0185		428.6	5.618											579	342.175		579	-373.418		629	1051.88		629	-872.384		729	438.851		729	-317.272		579	0.06069		579	-0.081		629	0.33784		629	-0.22347		729	0.31835		729	-0.22887
444	0.0177		428.8	5.707											578.5	360.406		578.5	-389.729		628.5	1071.3		628.5	-884.965		728.5	445.236		728.5	-321.993		578.5	0.06374		578.5	-0.0841		628.5	0.34189		628.5	-0.22615		728.5	0.32145		728.5	-0.23094
445	0.0172		429	5.786											578	374.233		578	-402.598		628	1094.5		628	-897.69		728	452.519		728	-328.2		578	0.06598		578	-0.08649		628	0.34721		628	-0.22911		728	0.32521		728	-0.2342
446	0.0162		429.2	5.895											577.5	386.384		577.5	-416.517		627.5	1110.9		627.5	-910.601		727.5	460.558		727.5	-334.476		577.5	0.06788		577.5	-0.08914		627.5	0.3505		627.5	-0.23233		727.5	0.32897		727.5	-0.23771
447	0.0159		429.4	5.999											577	403.025		577	-434.233		627	1128.08		627	-919.346		727	470.22		727	-340.264		577	0.07054		577	-0.09276		627	0.35396		627	-0.23453		727	0.33421		727	-0.24041
448	0.0153		429.6	6.109											576.5	420.229		576.5	-447.895		626.5	1143.16		626.5	-929.321		726.5	477.79		726.5	-348.455		576.5	0.07327		576.5	-0.09567		626.5	0.35666		626.5	-0.23721		726.5	0.33743		726.5	-0.24436
449	0.0148		429.8	6.193											576	436.424		576	-464.623		626	1163.5		626	-940.284		726	484.978		726	-354.873		576	0.07584		576	-0.09921		626	0.36127		626	-0.23993		726	0.33953		726	-0.24734
450	0.0144		430	6.292											575.5	465.294		575.5	-479.046		625.5	1184.93		625.5	-951.498		725.5	492.977		725.5	-361.571		575.5	0.08073		575.5	-0.10228		625.5	0.36628		625.5	-0.24255		725.5	0.34324		725.5	-0.25022
451	0.0139		430.2	6.401											575	489.98		575	-495.32		625	1201.19		625	-962.269		725	501.473		725	-370.032		575	0.08492		575	-0.10598		625	0.37038		625	-0.24496		725	0.34676		725	-0.25465
452	0.0132		430.4	6.54											574.5	512.89		574.5	-507.25		624.5	1213.1		624.5	-974.219		724.5	510.302		724.5	-374.519		574.5	0.08878		574.5	-0.10882		624.5	0.3733		624.5	-0.24765		724.5	0.34978		724.5	-0.25597
453	0.0127		430.6	6.65											574	534.214		574	-519.549		624	1223.01		624	-989.585		724	520.311		724	-382.218		574	0.09238		574	-0.11182		624	0.37597		624	-0.25078		724	0.35331		724	-0.25927
454	0.0124		430.8	6.769											573.5	557.716		573.5	-540.169		623.5	1233.65		623.5	-1007.52		723.5	528.475		723.5	-386.44		573.5	0.0963		573.5	-0.11648		623.5	0.37911		623.5	-0.25393		723.5	0.35681		723.5	-0.26052
455	0.0121		431	6.875											573	579.192		573	-558.001		623	1244.9		623	-1028.42		723	534.429		723	-394.687		573	0.09994		573	-0.12043		623	0.38279		623	-0.25723		723	0.35877		723	-0.2643
456	0.0117		431.2	6.944											572.5	602.986		572.5	-573.266		622.5	1252		622.5	-1047.34		722.5	540.712		722.5	-401.155		572.5	0.10401		572.5	-0.12374		622.5	0.38514		622.5	-0.26031		722.5	0.36044		722.5	-0.26713
457	0.0113		431.4	7.037											572	632.436		572	-586.187		622	1262.34		622	-1065.16		722	550.835		722	-410.604		572	0.10894		572	-0.12649		622	0.38807		622	-0.26304		722	0.36521		722	-0.27109
458	0.0111		431.6	7.157											571.5	659.374		571.5	-602.991		621.5	1267.14		621.5	-1080.61		721.5	558.617		721.5	-417.339		571.5	0.11345		571.5	-0.12986		621.5	0.38962		621.5	-0.26548		721.5	0.368		721.5	-0.27387
459	0.0107		431.8	7.286											571	678.406		571	-623.632		621	1282.41		621	-1099.85		721	565.424		721	-424.38		571	0.11659		571	-0.13396		621	0.39393		621	-0.26873		721	0.36973		721	-0.27584
460	0.0104		432	7.402											570.5	697.834		570.5	-649.746		620.5	1299.52		620.5	-1115.19		720.5	572.737		720.5	-432.238		570.5	0.11997		570.5	-0.13906		620.5	0.39841		620.5	-0.27136		720.5	0.37234		720.5	-0.2792
461	0.0101		432.2	7.513											570	720.59		570	-672.004		620	1312.05		620	-1131.01		720	581.243		720	-442.135		570	0.12394		570	-0.14318		620	0.401		620	-0.27424		720	0.37703		720	-0.28373
462	0.01		432.4	7.615											569.5	748.214		569.5	-688.688		619.5	1331.62		619.5	-1146.88		719.5	586.067		719.5	-452.194		569.5	0.1288		569.5	-0.1459		619.5	0.40505		619.5	-0.27746		719.5	0.37818		719.5	-0.28879
463	0.0096		432.6	7.715											569	777.36		569	-714.513		619	1350.27		619	-1159.71		719	591.945		719	-458.663		569	0.13395		569	-0.15062		619	0.40846		619	-0.28014		719	0.37953		719	-0.29158
464	0.0095		432.8	7.802											568.5	806.149		568.5	-739.166		618.5	1373.85		618.5	-1172.07		718.5	601.264		718.5	-462.56		568.5	0.13901		568.5	-0.15483		618.5	0.41309		618.5	-0.28269		718.5	0.38354		718.5	-0.29227
465	0.0092		433	7.903											568	829.894		568	-765.636		618	1399.06		618	-1183.07		718	607.755		718	-469.346		568	0.14323		568	-0.15962		618	0.41735		618	-0.28519		718	0.3861		718	-0.29485
466	0.0091		433.2	8.033											567.5	856.107		567.5	-792.256		617.5	1421.44		617.5	-1195.61		717.5	615.258		717.5	-477.064		567.5	0.14768		567.5	-0.1646		617.5	0.42114		617.5	-0.28813		717.5	0.38882		717.5	-0.29777
467	0.0089		433.4	8.158											567	891.774		567	-810.764		617	1446		617	-1210.39		717	625.953		717	-484.205		567	0.15367		567	-0.16806		617	0.42476		617	-0.29145		717	0.39448		717	-0.30088
468	0.0086		433.6	8.286											566.5	928.681		566.5	-827.751		616.5	1466.16		616.5	-1224.08		716.5	635.431		716.5	-490.187		566.5	0.15965		566.5	-0.17132		616.5	0.42773		616.5	-0.2944		716.5	0.39847		716.5	-0.30308
469	0.0085		433.8	8.416											566	958.019		566	-849.938		616	1492.46		616	-1236.26		716	642.833		716	-496.237		566	0.16422		566	-0.17589		616	0.43253		616	-0.29703		716	0.40068		716	-0.30502
470	0.0083		434	8.542											565.5	988.246		565.5	-875.395		615.5	1515.42		615.5	-1245.64		715.5	653.892		715.5	-501.556		565.5	0.16867		565.5	-0.18141		615.5	0.43642		615.5	-0.29901		715.5	0.40479		715.5	-0.30584
471	0.0082		434.2	8.67											565	1023.04		565	-893.618		615	1533.11		615	-1263.22		715	662.552		715	-511.542		565	0.17399		565	-0.1852		615	0.43995		615	-0.30268		715	0.40728		715	-0.3098
472	0.0082		434.4	8.797											564.5	1054.96		564.5	-916.258		614.5	1552.49		614.5	-1277.7		714.5	673.451		714.5	-523.109		564.5	0.17886		564.5	-0.18994		614.5	0.44417		614.5	-0.30536		714.5	0.41019		714.5	-0.31494
473	0.0081		434.6	8.945											564	1085.85		564	-937.878		614	1569.35		614	-1293.57		714	683.721		714	-527.577		564	0.18355		564	-0.19433		614	0.44797		614	-0.30827		714	0.41285		714	-0.3158
474	0.0078		434.8	9.086											563.5	1118.51		563.5	-960.55		613.5	1586		613.5	-1310.88		713.5	692.742		713.5	-537.313		563.5	0.18862		563.5	-0.19876		613.5	0.45163		613.5	-0.31102		713.5	0.41484		713.5	-0.3196
475	0.0077		435	9.208											563	1144.93		563	-985.413		613	1601.54		613	-1329.56		713	702.023		713	-544.845		563	0.19264		563	-0.20348		613	0.45552		613	-0.31366		713	0.41666		713	-0.32228
476	0.0076		435.2	9.345											562.5	1172.97		562.5	-1008.61		612.5	1618.01		612.5	-1346.98		712.5	712.785		712.5	-554.042		562.5	0.19708		562.5	-0.20787		612.5	0.45998		612.5	-0.31572		712.5	0.41923		712.5	-0.32582
477	0.0076		435.4	9.464											562	1206.95		562	-1038.27		612	1628.51		612	-1369.11		712	723.509		712	-561.956		562	0.2025		562	-0.21323		612	0.46229		612	-0.31887		712	0.42251		712	-0.32888
478	0.0074		435.6	9.597											561.5	1240.8		561.5	-1067.79		611.5	1644.32		611.5	-1394.06		711.5	732.769		711.5	-568.652		561.5	0.20805		561.5	-0.21833		611.5	0.46601		611.5	-0.32269		711.5	0.42527		711.5	-0.33111
479	0.0074		435.8	9.742											561	1267.68		561	-1099.33		611	1658.05		611	-1415.07		711	742.941		711	-577.574		561	0.21247		561	-0.22365		611	0.46884		611	-0.32556		711	0.42862		711	-0.33526
480	0.0072		436	9.873											560.5	1301.05		560.5	-1124.71		610.5	1671.06		610.5	-1433.17		710.5	750.77		710.5	-582.369		560.5	0.21805		560.5	-0.22792		610.5	0.47108		610.5	-0.32792		710.5	0.43175		710.5	-0.33672
481	0.0072		436.2	9.98											560	1330.66		560	-1149.44		610	1685.16		610	-1450.28		710	759.824		710	-590.48		560	0.22311		560	-0.23223		610	0.47358		610	-0.33023		710	0.43515		710	-0.34027
482	0.0071		436.4	10.14											559.5	1358.8		559.5	-1169.55		609.5	1692.33		609.5	-1468.96		709.5	769.337		709.5	-598.911		559.5	0.22795		559.5	-0.23584		609.5	0.47382		609.5	-0.33303		709.5	0.43912		709.5	-0.34413
483	0.0071		436.6	10.24											559	1389.11		559	-1191.44		609	1705		609	-1484.69		709	776.507		709	-607.517		559	0.23313		559	-0.23976		609	0.47488		609	-0.33552		709	0.4423		709	-0.34745
484	0.0069		436.8	10.35											558.5	1420.99		558.5	-1228.69		608.5	1722.24		608.5	-1501.48		708.5	782.81		708.5	-615.283		558.5	0.23886		558.5	-0.24666		608.5	0.47735		608.5	-0.33877		708.5	0.44457		708.5	-0.35033
485	0.0069		437	10.49											558	1448.47		558	-1255.41		608	1737.2		608	-1514.7		708	788.205		708	-623.106		558	0.24386		558	-0.25157		608	0.47964		608	-0.34094		708	0.4464		708	-0.35286
486	0.0068		437.2	10.65											557.5	1485.45		557.5	-1279.24		607.5	1751.86		607.5	-1524.7		707.5	797.39		707.5	-632.793		557.5	0.25044		557.5	-0.25611		607.5	0.48205		607.5	-0.34296		707.5	0.44996		707.5	-0.35582
487	0.0067		437.4	10.8											557	1519.51		557	-1299.08		607	1769.65		607	-1534.28		707	804.156		707	-642.577		557	0.25636		557	-0.26008		607	0.48481		607	-0.34526		707	0.4514		707	-0.35907
488	0.0067		437.6	10.93											556.5	1550.92		556.5	-1329.3		606.5	1788.9		606.5	-1543.86		706.5	812.016		706.5	-656.063		556.5	0.26193		556.5	-0.26605		606.5	0.48783		606.5	-0.34737		706.5	0.45332		706.5	-0.36343
489	0.0066		437.8	11.07											556	1584.81		556	-1360.38		606	1803.38		606	-1556.5		706	822.811		706	-667.036		556	0.26777		556	-0.27237		606	0.48949		606	-0.35023		706	0.45716		706	-0.3666
490	0.0067		438	11.22											555.5	1622.37		555.5	-1384.35		605.5	1828.13		605.5	-1568.01		705.5	833.056		705.5	-674.467		555.5	0.27398		555.5	-0.27728		605.5	0.49401		605.5	-0.35277		705.5	0.45958		705.5	-0.36847
491	0.0068		438.2	11.38											555	1668.28		555	-1410.83		605	1844.69		605	-1581.11		705	844.67		705	-681.794		555	0.28118		555	-0.28289		605	0.49671		605	-0.35586		705	0.46252		705	-0.36998
492	0.0067		438.4	11.52											554.5	1712.98		554.5	-1428.55		604.5	1863.08		604.5	-1592.88		704.5	856.011		704.5	-692.108		554.5	0.2877		554.5	-0.28667		604.5	0.50025		604.5	-0.35825		704.5	0.46541		704.5	-0.37332
493	0.0066		438.6	11.69											554	1757.29		554	-1449.42		604	1874.51		604	-1605.31		704	870.188		704	-701.004		554	0.29407		554	-0.29126		604	0.50199		604	-0.36102		704	0.46886		704	-0.37611
494	0.0066		438.8	11.83											553.5	1809.6		553.5	-1478.34		603.5	1890.48		603.5	-1619.92		703.5	884.423		703.5	-712.248		553.5	0.30154		553.5	-0.29728		603.5	0.50526		603.5	-0.36348		703.5	0.47199		703.5	-0.38103
495	0.0066		439	12.01											553	1858.03		553	-1503.62		603	1898.9		603	-1637.99		703	895.703		703	-719.786		553	0.30837		553	-0.30257		603	0.50657		603	-0.36623		703	0.47458		703	-0.38381
496	0.0065		439.2	12.13											552.5	1907.51		552.5	-1530.02		602.5	1908.6		602.5	-1653.48		702.5	907.895		702.5	-726.535		552.5	0.31499		552.5	-0.30791		602.5	0.50851		602.5	-0.36848		702.5	0.4769		702.5	-0.38654
497	0.0064		439.4	12.27											552	1960.68		552	-1559.78		602	1922.91		602	-1673.06		702	918.367		702	-735.765		552	0.32199		552	-0.31354		602	0.51178		602	-0.37125		702	0.4788		702	-0.38961
498	0.0066		439.6	12.42											551.5	2014.63		551.5	-1591.72		601.5	1936.04		601.5	-1690.13		701.5	929.352		701.5	-747.475		551.5	0.32922		551.5	-0.31921		601.5	0.51431		601.5	-0.37364		701.5	0.48105		701.5	-0.39341
499	0.0066		439.8	12.56											551	2063.04		551	-1626.36		601	1954.45		601	-1708.93		701	938.429		701	-759.64		551	0.33585		551	-0.32537		601	0.51813		601	-0.37571		701	0.48242		701	-0.39787
500	0.0064		440	12.7											550.5	2108.84		550.5	-1657.35		600.5	1961.46		600.5	-1723.13		700.5	945.916		700.5	-770.952		550.5	0.34263		550.5	-0.33101		600.5	0.51842		600.5	-0.37705		700.5	0.48352		700.5	-0.40195
501	0.0065		440.2	12.84											550	2154.73		550	-1684.28		600	1976.78		600	-1736.13		700	959.726		700	-781.971		550	0.34976		550	-0.33569		600	0.52082		600	-0.37815		700	0.48767		700	-0.40523
502	0.0065		440.4	12.97											549.5	2200.33		549.5	-1721.48		599.5	1997.52		599.5	-1752.49		699.5	971.403		699.5	-793.487		549.5	0.35726		549.5	-0.34177		599.5	0.52401		599.5	-0.37987		699.5	0.49194		699.5	-0.40844
503	0.0063		440.6	13.12											549	2240.65		549	-1753.88		599	2017.92		599	-1770.45		699	982.128		699	-802.92		549	0.36422		549	-0.34696		599	0.52668		599	-0.38205		699	0.49483		699	-0.41111
504	0.0064		440.8	13.28											548.5	2281.78		548.5	-1786.83		598.5	2040.73		598.5	-1785.59		698.5	993.539		698.5	-814.605		548.5	0.37184		548.5	-0.35237		598.5	0.52999		598.5	-0.38369		698.5	0.4977		698.5	-0.41379
505	0.0063		441	13.43											548	2317.8		548	-1820.4		598	2056.78		598	-1800.81		698	1007.57		698	-825.112		548	0.37852		548	-0.35805		598	0.53157		598	-0.38538		698	0.50132		698	-0.4163
506	0.0062		441.2	13.6											547.5	2354.87		547.5	-1851.28		597.5	2074.09		597.5	-1813.18		697.5	1018.58		697.5	-832.111		547.5	0.38576		547.5	-0.36306		597.5	0.5333		597.5	-0.38677		697.5	0.50333		697.5	-0.41781
507	0.0061		441.4	13.72											547	2396.75		547	-1885.8		597	2092		597	-1828.19		697	1031.35		697	-841.641		547	0.39378		547	-0.36868		597	0.53508		597	-0.38864		697	0.50709		697	-0.42042
508	0.0063		441.6	13.87											546.5	2428.96		546.5	-1918.86		596.5	2105.06		596.5	-1844.03		696.5	1043.73		696.5	-850.319		546.5	0.4002		546.5	-0.37407		596.5	0.53562		596.5	-0.39093		696.5	0.50988		696.5	-0.42267
509	0.0063		441.8	14.05											546	2469.64		546	-1956.82		596	2124.48		596	-1862.23		696	1052.3		696	-859.36		546	0.40756		546	-0.37995		596	0.53812		596	-0.39371		696	0.51165		696	-0.4248
510	0.0062		442	14.14											545.5	2510.26		545.5	-1995.07		595.5	2146.25		595.5	-1879.79		695.5	1061.69		695.5	-868.676		545.5	0.41387		545.5	-0.38626		595.5	0.53992		595.5	-0.3967		695.5	0.5133		695.5	-0.42752
511	0.006		442.2	14.36											545	2559.64		545	-2028.16		595	2160.98		595	-1889.11		695	1068.75		695	-879.218		545	0.42125		545	-0.39089		595	0.54022		595	-0.39782		695	0.51328		695	-0.43057
512	0.0061		442.4	14.49											544.5	2603.08		544.5	-2069.19		594.5	2169.97		594.5	-1904.72		694.5	1079.55		694.5	-889.4		544.5	0.42765		544.5	-0.39725		594.5	0.54055		594.5	-0.40063		694.5	0.51708		694.5	-0.43388
513	0.0062		442.6	14.65											544	2652.75		544	-2108.72		594	2184.8		594	-1921.6		694	1085.6		694	-900.046		544	0.43477		544	-0.40343		594	0.54246		594	-0.40363		694	0.51777		694	-0.43691
514	0.0059		442.8	14.82											543.5	2709.25		543.5	-2139.71		593.5	2200.15		593.5	-1931.97		693.5	1094.28		693.5	-910.931		543.5	0.44271		543.5	-0.40806		593.5	0.54418		593.5	-0.4055		693.5	0.52026		693.5	-0.43997
515	0.0062		443	14.99											543	2767.22		543	-2183.03		593	2216.36		593	-1939.55		693	1104.92		693	-921.703		543	0.45034		543	-0.41442		593	0.54584		593	-0.4068		693	0.52365		693	-0.4436
516	0.0063		443.2	15.16											542.5	2827.43		542.5	-2225.75		592.5	2233.65		592.5	-1949.61		692.5	1116.74		692.5	-931.476		542.5	0.45843		542.5	-0.42064		592.5	0.54776		592.5	-0.4086		692.5	0.52685		692.5	-0.44609
517	0.006		443.4	15.33											542	2880.36		542	-2268.49		592	2243.08		592	-1957.7		692	1126.15		692	-940.581		542	0.46544		542	-0.42677		592	0.54861		592	-0.40995		692	0.52902		692	-0.44859
518	0.0061		443.6	15.51											541.5	2939.98		541.5	-2310.49		591.5	2252.12		591.5	-1965.51		691.5	1134.5		691.5	-950.397		541.5	0.47359		541.5	-0.43283		591.5	0.54992		591.5	-0.4107		691.5	0.53072		691.5	-0.45036
519	0.0059		443.8	15.69											541	2993.66		541	-2346.63		591	2261.2		591	-1976.63		691	1148.47		691	-961.324		541	0.48109		541	-0.43862		591	0.55056		591	-0.41202		691	0.53473		691	-0.45309
520	0.0059		444	15.87											540.5	3058.57		540.5	-2376.47		590.5	2279.54		590.5	-1989.39		690.5	1162.14		690.5	-968.826		540.5	0.48986		540.5	-0.44333		590.5	0.55266		590.5	-0.41316		690.5	0.53797		690.5	-0.45445
521	0.0059		444.2	16.03											540	3113.83		540	-2406.6		590	2286.76		590	-2002.39		690	1176.16		690	-977.419		540	0.49751		540	-0.44815		590	0.5521		590	-0.41419		690	0.54082		690	-0.45599
522	0.0061		444.4	16.18											539.5	3165.4		539.5	-2442.89		589.5	2297.11		589.5	-2020.38		689.5	1190.83		689.5	-986.79		539.5	0.5047		539.5	-0.45424		589.5	0.55252		589.5	-0.41618		689.5	0.54407		689.5	-0.45791
523	0.006		444.6	16.34											539	3214.82		539	-2480.46		589	2307.22		589	-2036.73		689	1201.44		689	-998.406		539	0.51221		539	-0.4606		589	0.55312		589	-0.41729		689	0.5454		689	-0.46018
524	0.0059		444.8	16.54											538.5	3267.69		538.5	-2506.84		588.5	2317.22		588.5	-2052.04		688.5	1213.31		688.5	-1010.92		538.5	0.52021		538.5	-0.46526		588.5	0.55383		588.5	-0.41814		688.5	0.54706		688.5	-0.46299
525	0.006		445	16.72											538	3322.85		538	-2531.28		588	2325.51		588	-2065.8		688	1228.39		688	-1021.57		538	0.52851		538	-0.46977		588	0.55411		588	-0.41888		688	0.5499		688	-0.4648
526	0.0059		445.2	16.87											537.5	3373.94		537.5	-2558.1		587.5	2337.37		587.5	-2079.39		687.5	1241.06		687.5	-1035.73		537.5	0.53651		537.5	-0.47461		587.5	0.5548		587.5	-0.42035		687.5	0.55212		687.5	-0.46885
527	0.0061		445.4	17.05											537	3422.09		537	-2588.43		587	2348.01		587	-2087.71		687	1253.23		687	-1047.87		537	0.54444		537	-0.47973		587	0.55529		587	-0.42124		687	0.55297		687	-0.47114
528	0.006		445.6	17.25											536.5	3460.98		536.5	-2615.12		586.5	2353.69		586.5	-2094.58		686.5	1265.43		686.5	-1062.02		536.5	0.55075		536.5	-0.48391		586.5	0.55443		586.5	-0.4219		686.5	0.55468		686.5	-0.47435
529	0.0058		445.8	17.41											536	3509.08		536	-2643.07		586	2368.29		586	-2102.4		686	1279.02		686	-1076.86		536	0.5584		536	-0.48834		586	0.55572		586	-0.42276		686	0.55684		686	-0.47841
530	0.0058		446	17.6											535.5	3554.66		535.5	-2670.34		585.5	2380.98		585.5	-2102.51		685.5	1289.95		685.5	-1091.26		535.5	0.56484		535.5	-0.49248		585.5	0.55598		585.5	-0.42267		685.5	0.55807		685.5	-0.4821
531	0.0059		446.2	17.76											535	3605.23		535	-2691.61		585	2389.78		585	-2104.65		685	1301.2		685	-1102.35		535	0.57224		535	-0.49562		585	0.55515		585	-0.42299		685	0.55909		685	-0.48431
532	0.006		446.4	17.93											534.5	3656.23		534.5	-2729.41		584.5	2399.91		584.5	-2109.54		684.5	1315.28		684.5	-1110.26		534.5	0.57935		534.5	-0.50078		584.5	0.55504		584.5	-0.42417		684.5	0.56239		684.5	-0.48608
533	0.0061		446.6	18.12											534	3709.58		534	-2765.27		584	2408.6		584	-2113.39		684	1327.38		684	-1120.08		534	0.58651		534	-0.50549		584	0.55429		584	-0.42498		684	0.56449		684	-0.48836
534	0.0059		446.8	18.29											533.5	3760.46		533.5	-2802.9		583.5	2419.18		583.5	-2121.54		683.5	1340.61		683.5	-1132.57		533.5	0.59333		533.5	-0.51041		583.5	0.55395		583.5	-0.42644		683.5	0.56677		683.5	-0.49138
535	0.0058		447	18.44											533	3813.51		533	-2841.54		583	2439.15		583	-2126.59		683	1352.72		683	-1142.22		533	0.60037		533	-0.51523		583	0.55592		583	-0.42686		683	0.56834		683	-0.49338
536	0.0058		447.2	18.63											532.5	3871.18		532.5	-2881.64		582.5	2454.66		582.5	-2133.79		682.5	1368.24		682.5	-1149.85		532.5	0.60825		532.5	-0.52003		582.5	0.55651		582.5	-0.42749		682.5	0.57182		682.5	-0.49481
537	0.0058		447.4	18.79											532	3922.68		532	-2920.04		582	2465.73		582	-2141.14		682	1375.42		682	-1158.53		532	0.61544		532	-0.52445		582	0.55672		582	-0.42757		682	0.57224		682	-0.49683
538	0.0058		447.6	18.95											531.5	3973.42		531.5	-2956.62		581.5	2473.72		581.5	-2157.04		681.5	1387.9		681.5	-1165.53		531.5	0.62238		531.5	-0.5293		581.5	0.55633		581.5	-0.42902		681.5	0.57445		681.5	-0.49796
539	0.0058		447.8	19.12											531	4026.17		531	-3001.52		581	2488.31		581	-2174.62		681	1403.09		681	-1174.07		531	0.6296		531	-0.53533		581	0.55763		581	-0.43063		681	0.57708		681	-0.50033
540	0.0058		448	19.32											530.5	4082.06		530.5	-3040.78		580.5	2493.77		580.5	-2188.43		680.5	1417.15		680.5	-1183.25		530.5	0.63712		530.5	-0.54025		580.5	0.55639		580.5	-0.43107		680.5	0.57892		680.5	-0.50242
541	0.0058		448.2	19.49											530	4128.84		530	-3070.59		580	2511.17		580	-2202.79		680	1430.8		680	-1191.34		530	0.64383		530	-0.54326		580	0.55814		580	-0.43135		680	0.58036		680	-0.50349
542	0.0057		448.4	19.68											529.5	4178.35		529.5	-3105.36		579.5	2519.19		579.5	-2217.49		679.5	1445.04		679.5	-1202.3		529.5	0.65056		529.5	-0.54761		579.5	0.55788		579.5	-0.43171		679.5	0.58257		679.5	-0.50567
543	0.0057		448.6	19.85											529	4226.87		529	-3134.26		579	2518.4		579	-2232.73		679	1456.88		679	-1216.62		529	0.65704		529	-0.55131		579	0.55644		579	-0.43225		679	0.5836		679	-0.50884
544	0.0058		448.8	19.99											528.5	4279.58		528.5	-3164.19		578.5	2518.97		578.5	-2243.71		678.5	1470.44		678.5	-1225.96		528.5	0.66389		528.5	-0.55546		578.5	0.55511		578.5	-0.43223		678.5	0.58539		678.5	-0.50994
545	0.0057		449	20.17											528	4323.39		528	-3194.1		578	2518.12		578	-2258.82		678	1487.9		678	-1238.54		528	0.66957		528	-0.5589		578	0.55376		578	-0.43342		678	0.5879		678	-0.51218
546	0.0058		449.2	20.38											527.5	4359.22		527.5	-3228.27		577.5	2521.9		577.5	-2267.39		677.5	1503.03		677.5	-1252.87		527.5	0.675		527.5	-0.56323		577.5	0.55334		577.5	-0.43334		677.5	0.58935		677.5	-0.51491
547	0.0055		449.4	20.54											527	4404.41		527	-3250.75		577	2517.41		577	-2269.48		677	1514.4		677	-1268.06		527	0.68179		527	-0.56551		577	0.55136		577	-0.43237		677	0.5902		677	-0.51712
548	0.0058		449.6	20.71											526.5	4440.88		526.5	-3272.22		576.5	2514.27		576.5	-2267.98		676.5	1524.18		676.5	-1284.41		526.5	0.68725		526.5	-0.56783		576.5	0.54964		576.5	-0.43127		676.5	0.59026		676.5	-0.52074
549	0.0056		449.8	20.85											526	4478.58		526	-3300.8		576	2516.57		576	-2273.41		676	1534.91		676	-1304.1		526	0.69246		526	-0.57121		576	0.54849		576	-0.43199		676	0.59049		676	-0.52534
550	0.0058		450	21.03											525.5	4532.87		525.5	-3335.16		575.5	2518.75		575.5	-2274.03		675.5	1547.15		675.5	-1320.84		525.5	0.70032		525.5	-0.57535		575.5	0.54708		575.5	-0.43165		675.5	0.59144		675.5	-0.52901
551	0.0057		450.2	21.19											525	4573.18		525	-3363.84		575	2529.13		575	-2274.17		675	1561.33		675	-1333.97		525	0.7061		525	-0.57828		575	0.54703		575	-0.43136		675	0.59342		675	-0.53116
552	0.0055		450.4	21.39											524.5	4619.29		524.5	-3392.14		574.5	2531.39		574.5	-2280.98		674.5	1572.53		674.5	-1346.76		524.5	0.71198		524.5	-0.58109		574.5	0.54542		574.5	-0.43208		674.5	0.59414		674.5	-0.53388
553	0.0057		450.6	21.54											524	4665.62		524	-3414.56		574	2536.53		574	-2280.82		674	1585.77		674	-1356.14		524	0.7173		524	-0.58309		574	0.54411		574	-0.43135		674	0.59474		674	-0.53549
554	0.0057		450.8	21.72											523.5	4719.13		523.5	-3431.92		573.5	2537.57		573.5	-2279.41		673.5	1598.35		673.5	-1367.18		523.5	0.72264		523.5	-0.58449		573.5	0.54167		573.5	-0.43042		673.5	0.59583		673.5	-0.53806
555	0.0056		451	21.92											523	4770.65		523	-3460.04		573	2542.11		573	-2282		673	1612.64		673	-1379.2		523	0.72727		523	-0.58756		573	0.5398		573	-0.42977		673	0.5982		673	-0.54047
556	0.0058		451.2	22.15											522.5	4819.65		522.5	-3476.18		572.5	2550.92		572.5	-2287.15		672.5	1621.3		672.5	-1386.88		522.5	0.73182		522.5	-0.58869		572.5	0.5389		572.5	-0.42948		672.5	0.59869		672.5	-0.54165
557	0.0055		451.4	22.38											522	4882.06		522	-3497.26		572	2558.76		572	-2287.7		672	1633.11		672	-1393.53		522	0.73766		522	-0.59071		572	0.5376		572	-0.42847		672	0.59889		672	-0.54272
558	0.0055		451.6	22.53											521.5	4933.68		521.5	-3514.32		571.5	2559.72		571.5	-2286.83		671.5	1643.45		671.5	-1398.08		521.5	0.74233		521.5	-0.59246		571.5	0.53536		571.5	-0.42714		671.5	0.5993		671.5	-0.54243
559	0.0056		451.8	22.67											521	4974.28		521	-3527.05		571	2563.79		571	-2286.44		671	1650.41		671	-1404.45		521	0.7462		521	-0.59323		571	0.53379		571	-0.42572		671	0.59896		671	-0.54293
560	0.0055		452	22.86											520.5	5016.62		520.5	-3539.71		570.5	2569.6		570.5	-2286.86		670.5	1663.27		670.5	-1412.5		520.5	0.75026		520.5	-0.59433		570.5	0.53288		570.5	-0.42479		670.5	0.60073		670.5	-0.54372
561	0.0057		452.2	23.06											520	5056.89		520	-3556.4		570	2566.12		570	-2283.16		670	1672.32		670	-1423.93		520	0.75368		520	-0.59611		570	0.52996		570	-0.42323		670	0.6003		670	-0.54581
562	0.0056		452.4	23.31											519.5	5104.72		519.5	-3576.78		569.5	2565.85		569.5	-2281.88		669.5	1684.88		669.5	-1434.83		519.5	0.75817		519.5	-0.59824		569.5	0.52763		569.5	-0.42245		669.5	0.60192		669.5	-0.54703
563	0.0056		452.6	23.5											519	5142.51		519	-3595.41		569	2568.75		569	-2278.69		669	1694.92		669	-1447.65		519	0.76244		519	-0.59929		569	0.52612		569	-0.42151		669	0.6022		669	-0.5486
564	0.0054		452.8	23.68											518.5	5181.45		518.5	-3619.07		568.5	2566.94		568.5	-2278.88		668.5	1712.17		668.5	-1465.03		518.5	0.76719		518.5	-0.60105		568.5	0.52339		568.5	-0.42097		668.5	0.60537		668.5	-0.55159
565	0.0056		453	23.85											518	5207.48		518	-3633.89		568	2565.24		568	-2276.63		668	1723.7		668	-1477.51		518	0.76991		518	-0.6015		568	0.52138		568	-0.41938		668	0.60705		668	-0.55251
566	0.0055		453.2	24.03											517.5	5238.7		517.5	-3652.18		567.5	2564.13		567.5	-2276.5		667.5	1736.78		667.5	-1496.16		517.5	0.77274		517.5	-0.60282		567.5	0.51926		567.5	-0.41828		667.5	0.60836		667.5	-0.55557
567	0.0056		453.4	24.21											517	5275.64		517	-3677.56		567	2557.46		567	-2272.69		667	1751.27		667	-1509.35		517	0.77627		517	-0.6048		567	0.51569		567	-0.41657		667	0.60988		667	-0.55708
568	0.0055		453.6	24.44											516.5	5306.77		516.5	-3704.47		566.5	2552.27		566.5	-2275.11		666.5	1764.63		666.5	-1525.81		516.5	0.77911		516.5	-0.60636		566.5	0.51227		566.5	-0.41564		666.5	0.61066		666.5	-0.55967
569	0.0055		453.8	24.68											516	5339.15		516	-3727.89		566	2555.09		566	-2280.49		666	1779.06		666	-1540.51		516	0.78267		516	-0.60771		566	0.51022		566	-0.41479		666	0.61208		666	-0.56158
570	0.0054		454	24.88											515.5	5363.92		515.5	-3753.47		565.5	2553.72		565.5	-2286.54		665.5	1793.76		665.5	-1555.96		515.5	0.78595		515.5	-0.6093		565.5	0.5075		565.5	-0.41403		665.5	0.61312		665.5	-0.56377
571	0.0055		454.2	25.01											515	5384.44		515	-3780.02		565	2556.41		565	-2295.83		665	1809.64		665	-1569.75		515	0.78865		515	-0.61081		565	0.50554		565	-0.41365		665	0.6144		665	-0.56621
572	0.0055		454.4	25.2											514.5	5399.65		514.5	-3802.94		564.5	2556.55		564.5	-2302.69		664.5	1820.41		664.5	-1575.22		514.5	0.7905		514.5	-0.61177		564.5	0.50309		564.5	-0.41258		664.5	0.61392		664.5	-0.56622
573	0.0054		454.6	25.4											514	5411.61		514	-3828.09		564	2553.39		564	-2307.94		664	1831.12		664	-1584.79		514	0.79175		514	-0.61331		564	0.50014		564	-0.41186		664	0.61374		664	-0.56756
574	0.0055		454.8	25.6											513.5	5422.04		513.5	-3850.34		563.5	2553.07		563.5	-2306.7		663.5	1843.01		663.5	-1593.6		513.5	0.79339		513.5	-0.61365		563.5	0.49772		563.5	-0.41007		663.5	0.61476		663.5	-0.56847
575	0.0053		455	25.77											513	5435.88		513	-3864.18		563	2554.61		563	-2312.35		663	1855.88		663	-1605		513	0.79508		513	-0.6132		563	0.49586		563	-0.40938		663	0.61637		663	-0.57068
576	0.0053		455.2	25.97											512.5	5451.39		512.5	-3881.54		562.5	2551.31		562.5	-2311.33		662.5	1864.06		662.5	-1613.16		512.5	0.79666		512.5	-0.61337		562.5	0.49299		562.5	-0.40751		662.5	0.61663		662.5	-0.57109
577	0.0054		455.4	26.14											512	5468.14		512	-3895.43		562	2549.35		562	-2309.55		662	1868.41		662	-1622.53		512	0.79863		512	-0.61292		562	0.4905		562	-0.4058		662	0.61607		662	-0.57211
578	0.0053		455.6	26.34											511.5	5482.02		511.5	-3905.71		561.5	2554.62		561.5	-2309.39		661.5	1871.7		661.5	-1629.18		511.5	0.79889		511.5	-0.61195		561.5	0.48923		561.5	-0.40436		661.5	0.61495		661.5	-0.57182
579	0.0054		455.8	26.53											511	5504.32		511	-3909.15		561	2552.49		561	-2305.5		661	1876.28		661	-1641.01		511	0.79935		511	-0.6105		561	0.4866		561	-0.40233		661	0.61485		661	-0.5727
580	0.0053		456	26.7											510.5	5535.47		510.5	-3921.35		560.5	2547.11		560.5	-2304.81		660.5	1881.24		660.5	-1660.12		510.5	0.80067		510.5	-0.61032		560.5	0.48363		560.5	-0.4012		660.5	0.61436		660.5	-0.57571
581	0.0054		456.2	26.91											510	5570.72		510	-3935.61		560	2539.61		560	-2301.52		660	1891.71		660	-1678.79		510	0.80196		510	-0.60986		560	0.48017		560	-0.39971		660	0.61523		660	-0.57813
582	0.0056		456.4	27.12											509.5	5606.01		509.5	-3948.42		559.5	2535.43		559.5	-2296.18		659.5	1899.58		659.5	-1695.19		509.5	0.8028		509.5	-0.60962		559.5	0.47732		559.5	-0.39794		659.5	0.6149		659.5	-0.5797
583	0.0052		456.6	27.33											509	5633.01		509	-3951.42		559	2521.42		559	-2296.09		659	1910.16		659	-1709.52		509	0.8025		509	-0.60839		559	0.47293		559	-0.39721		659	0.61496		659	-0.57994
584	0.0052		456.8	27.45											508.5	5663.81		508.5	-3955.2		558.5	2512.07		558.5	-2289.55		658.5	1918.33		658.5	-1722.56		508.5	0.80318		508.5	-0.60727		558.5	0.46943		558.5	-0.39498		658.5	0.61469		658.5	-0.58044
585	0.0053		457	27.57											508	5686.47		508	-3962.87		558	2500.24		558	-2285.79		658	1930.68		658	-1737.64		508	0.8027		508	-0.60717		558	0.46624		558	-0.3934		658	0.6153		658	-0.58175
586	0.0053		457.2	27.73											507.5	5710.33		507.5	-3954.59		557.5	2483.63		557.5	-2280.54		657.5	1945.03		657.5	-1750.07		507.5	0.80275		507.5	-0.60526		557.5	0.46216		557.5	-0.39167		657.5	0.61619		657.5	-0.58252
587	0.0052		457.4	27.93											507	5723.76		507	-3949.87		557	2466.73		557	-2273.16		657	1962.81		657	-1759.77		507	0.8021		507	-0.60391		557	0.45771		557	-0.38972		657	0.6172		657	-0.58289
588	0.0053		457.6	28.13											506.5	5738.26		506.5	-3949.62		556.5	2452.85		556.5	-2260.17		656.5	1980.24		656.5	-1767.98		506.5	0.80149		506.5	-0.60299		556.5	0.45379		556.5	-0.38666		656.5	0.61791		656.5	-0.58282
589	0.0053		457.8	28.3											506	5748.49		506	-3939.06		556	2442.46		556	-2252.02		656	1995.92		656	-1775.07		506	0.8008		506	-0.60027		556	0.45033		556	-0.38382		656	0.61781		656	-0.58303
590	0.0052		458	28.47											505.5	5750.13		505.5	-3937.86		555.5	2434.14		555.5	-2249.39		655.5	2013.63		655.5	-1784.52		505.5	0.79966		505.5	-0.59947		555.5	0.44754		555.5	-0.3817		655.5	0.6182		655.5	-0.58355
591	0.0052		458.2	28.64											505	5748.86		505	-3937.62		555	2426.7		555	-2241.2		655	2029.69		655	-1793.82		505	0.79862		505	-0.59803		555	0.44462		555	-0.3788		655	0.61827		655	-0.58421
592	0.005		458.4	28.82											504.5	5747.66		504.5	-3929.98		554.5	2419.49		554.5	-2235.63		654.5	2043.07		654.5	-1807.56		504.5	0.79728		504.5	-0.59535		554.5	0.44128		554.5	-0.37661		654.5	0.61721		654.5	-0.58659
593	0.0052		458.6	29.04											504	5745.44		504	-3927.26		554	2410.32		554	-2229.7		654	2060.73		654	-1817.8		504	0.7956		504	-0.59285		554	0.43714		554	-0.37447		654	0.617		654	-0.58768
594	0.0052		458.8	29.25											503.5	5736.76		503.5	-3931.84		553.5	2408.51		553.5	-2222.77		653.5	2072.74		653.5	-1829.82		503.5	0.79332		503.5	-0.59105		553.5	0.43414		553.5	-0.37166		653.5	0.61578		653.5	-0.58911
595	0.0052		459	29.43											503	5732.34		503	-3936.09		553	2398.67		553	-2218.13		653	2087.09		653	-1843.13		503	0.79107		503	-0.58905		553	0.43004		553	-0.36926		653	0.61563		653	-0.59009
596	0.0052		459.2	29.63											502.5	5728.93		502.5	-3932.76		552.5	2393.91		552.5	-2215.85		652.5	2100.69		652.5	-1854.27		502.5	0.78921		502.5	-0.58646		552.5	0.42687		552.5	-0.36723		652.5	0.61595		652.5	-0.59167
597	0.0053		459.4	29.81											502	5715.69		502	-3938.61		552	2383.47		552	-2212.09		652	2112.93		652	-1863.5		502	0.78607		502	-0.58557		552	0.42291		552	-0.36549		652	0.61532		652	-0.59232
598	0.0051		459.6	30.06											501.5	5705.32		501.5	-3923.23		551.5	2378.78		551.5	-2204.87		651.5	2118.16		651.5	-1871.9		501.5	0.78325		501.5	-0.58177		551.5	0.41971		551.5	-0.36324		651.5	0.61409		651.5	-0.59245
599	0.0051		459.8	30.26											501	5687.94		501	-3910.77		551	2365.7		551	-2194.71		651	2128.42		651	-1881.39		501	0.77991		501	-0.57865		551	0.41538		551	-0.36034		651	0.6149		651	-0.5927
600	0.0051		460	30.4											500.5	5673.75		500.5	-3901.26		550.5	2352.84		550.5	-2181.29		650.5	2139.48		650.5	-1888.99		500.5	0.77716		500.5	-0.57656		550.5	0.4116		550.5	-0.35706		650.5	0.61464		650.5	-0.5923
601	0.0054		460.2	30.57											500	5657.02		500	-3881.51		550	2340.29		550	-2172.59		650	2149.8		650	-1895.58		500	0.77382		500	-0.57315		550	0.40832		550	-0.35459		650	0.61528		650	-0.592
602	0.0052		460.4	30.81											499.5	5641.68		499.5	-3867.34		549.5	2320.68		549.5	-2162.84		649.5	2156.61		649.5	-1901.34		499.5	0.77074		499.5	-0.57048		549.5	0.40413		549.5	-0.35234		649.5	0.6151		649.5	-0.59116
603	0.0052		460.6	30.92											499	5624.08		499	-3847.51		549	2302.56		549	-2145.34		649	2161.14		649	-1912.24		499	0.76805		499	-0.56724		549	0.40013		549	-0.34898		649	0.61422		649	-0.59149
604	0.0053		460.8	31.07											498.5	5591.96		498.5	-3828.42		548.5	2278.44		548.5	-2128.67		648.5	2163.69		648.5	-1923.47		498.5	0.76389		498.5	-0.56382		548.5	0.39533		548.5	-0.34567		648.5	0.61252		648.5	-0.59141
605	0.0052		461	31.25											498	5562.24		498	-3808.31		548	2255.27		548	-2113.09		648	2166.64		648	-1936.74		498	0.75983		498	-0.56035		548	0.3907		548	-0.34266		648	0.61155		648	-0.59189
606	0.0051		461.2	31.37											497.5	5538.57		497.5	-3792.88		547.5	2239.93		547.5	-2104.85		647.5	2167.99		647.5	-1946.51		497.5	0.75627		497.5	-0.55755		547.5	0.38684		547.5	-0.34043		647.5	0.61084		647.5	-0.59132
607	0.0051		461.4	31.55											497	5513.19		497	-3773.23		547	2221.37		547	-2093.73		647	2164.82		647	-1961.45		497	0.75261		497	-0.55371		547	0.38232		547	-0.33763		647	0.6084		647	-0.59213
608	0.0053		461.6	31.74											496.5	5473.77		496.5	-3756.01		546.5	2208.89		546.5	-2092.18		646.5	2163.7		646.5	-1974.11		496.5	0.7473		496.5	-0.54988		546.5	0.37855		546.5	-0.33609		646.5	0.60599		646.5	-0.59249
609	0.0051		461.8	31.94											496	5442.02		496	-3736.84		546	2193.92		546	-2084.55		646	2166.83		646	-1986.99		496	0.74269		496	-0.54587		546	0.37403		546	-0.33371		646	0.60537		646	-0.59285
610	0.005		462	32.08											495.5	5414.95		495.5	-3721.38		545.5	2184.51		545.5	-2073.46		645.5	2169.44		645.5	-2000.44		495.5	0.73829		495.5	-0.54256		545.5	0.37047		545.5	-0.33094		645.5	0.60327		645.5	-0.59276
611	0.005		462.2	32.26											495	5389.07		495	-3700.94		545	2175.41		545	-2063.9		645	2174.39		645	-2013.47		495	0.73378		495	-0.53827		545	0.36637		545	-0.32845		645	0.60197		645	-0.59258
612	0.005		462.4	32.42											494.5	5363.14		494.5	-3682.15		544.5	2164.62		544.5	-2053.64		644.5	2178.33		644.5	-2026.47		494.5	0.72864		494.5	-0.53379		544.5	0.36214		544.5	-0.3257		644.5	0.59944		644.5	-0.59207
613	0.0053		462.6	32.58											494	5338.37		494	-3654.41		544	2153.5		544	-2045.41		644	2187.19		644	-2035.8		494	0.72401		494	-0.52806		544	0.35804		544	-0.3232		644	0.59831		644	-0.59176
614	0.005		462.8	32.72											493.5	5315.93		493.5	-3639.77		543.5	2138.4		543.5	-2030.02		643.5	2203.2		643.5	-2044.6		493.5	0.71966		493.5	-0.52441		543.5	0.35378		543.5	-0.31996		643.5	0.59792		643.5	-0.59148
615	0.0053		463	32.86											493	5293.08		493	-3613.74		543	2122.31		543	-2012.5		643	2218.87		643	-2055.55		493	0.71496		493	-0.51934		543	0.34926		543	-0.31634		643	0.59656		643	-0.5917
616	0.005		463.2	33.03											492.5	5266.16		492.5	-3592.71		542.5	2107.66		542.5	-1993.99		642.5	2240.67		642.5	-2066.3		492.5	0.70958		492.5	-0.5149		542.5	0.34516		542.5	-0.31292		642.5	0.59627		642.5	-0.5917
617	0.0051		463.4	33.22											492	5234		492	-3563.34		542	2084.84		542	-1969.49		642	2260.86		642	-2073.62		492	0.70351		492	-0.50942		542	0.34011		542	-0.3084		642	0.59555		642	-0.59157
618	0.005		463.6	33.41											491.5	5195.11		491.5	-3538.71		541.5	2063.8		541.5	-1958.78		641.5	2278.39		641.5	-2080.01		491.5	0.69789		491.5	-0.50499		541.5	0.33569		541.5	-0.30586		641.5	0.59422		641.5	-0.59098
619	0.005		463.8	33.65											491	5148.81		491	-3515.76		541	2046.69		541	-1944.74		641	2297.59		641	-2086.49		491	0.69149		491	-0.50109		541	0.33204		541	-0.30277		641	0.59437		641	-0.59046
620	0.0052		464	33.84											490.5	5103.9		490.5	-3486.67		540.5	2028.09		540.5	-1931.48		640.5	2313.12		640.5	-2088.78		490.5	0.68523		490.5	-0.49646		540.5	0.32823		540.5	-0.2998		640.5	0.59427		640.5	-0.58938
621	0.0049		464.2	34.02											490	5056.62		490	-3453.3		540	1999.95		540	-1920.07		640	2325.66		640	-2096.46		490	0.67862		490	-0.49143		540	0.32311		540	-0.29725		640	0.59343		640	-0.58931
622	0.005		464.4	34.21											489.5	5007.42		489.5	-3416.56		539.5	1980.48		539.5	-1905.53		639.5	2324.03		639.5	-2103.96		489.5	0.67169		489.5	-0.48596		539.5	0.3195		539.5	-0.29434		639.5	0.58996		639.5	-0.58853
623	0.0051		464.6	34.4											489	4960.32		489	-3383.87		539	1956.85		539	-1893.65		639	2333.06		639	-2109.71		489	0.66476		489	-0.48098		539	0.31553		539	-0.29183		639	0.58971		639	-0.58756
624	0.0051		464.8	34.54											488.5	4914.58		488.5	-3353.2		538.5	1928.55		538.5	-1875.41		638.5	2337.02		638.5	-2109.08		488.5	0.65806		488.5	-0.47664		538.5	0.3108		538.5	-0.2886		638.5	0.58893		638.5	-0.58579
625	0.0049		465	34.68											488	4875.78		488	-3317.38		538	1898.54		538	-1863.95		638	2336.79		638	-2114.19		488	0.65251		488	-0.47177		538	0.3055		538	-0.28647		638	0.58681		638	-0.58425
626	0.0049		465.2	34.86											487.5	4830.66		487.5	-3274.94		537.5	1872.73		537.5	-1847.53		637.5	2337.45		637.5	-2120.84		487.5	0.64555		487.5	-0.46634		537.5	0.30079		537.5	-0.2837		637.5	0.58516		637.5	-0.58325
627	0.0049		465.4	35.02											487	4796.99		487	-3238.29		537	1844.18		537	-1825.76		637	2336.17		637	-2129.43		487	0.63989		487	-0.46167		537	0.29582		537	-0.28019		637	0.58289		637	-0.58248
628	0.0051		465.6	35.17											486.5	4755.6		486.5	-3197.23		536.5	1815.89		536.5	-1810.78		636.5	2343.22		636.5	-2144.63		486.5	0.63405		486.5	-0.45622		536.5	0.29096		536.5	-0.2776		636.5	0.58204		636.5	-0.5834
629	0.0049		465.8	35.4											486	4704.88		486	-3156.67		536	1787.67		536	-1789.66		636	2349.14		636	-2151.73		486	0.62731		486	-0.4511		536	0.28596		536	-0.27414		636	0.58047		636	-0.58215
630	0.0051		466	35.59											485.5	4657.54		485.5	-3118.5		535.5	1771.2		535.5	-1767.52		635.5	2353.34		635.5	-2161.65		485.5	0.62146		485.5	-0.44654		535.5	0.2828		535.5	-0.2704		635.5	0.5779		635.5	-0.58099
631	0.005		466.2	35.77											485	4606.86		485	-3074.99		535	1750.61		535	-1748.52		635	2361.68		635	-2172.5		485	0.61525		485	-0.44188		535	0.27868		535	-0.2669		635	0.57708		635	-0.57957
632	0.0049		466.4	35.89											484.5	4555.92		484.5	-3023.44		534.5	1730.73		534.5	-1738.19		634.5	2368.64		634.5	-2186.46		484.5	0.60924		484.5	-0.43607		534.5	0.27431		534.5	-0.26449		634.5	0.5751		634.5	-0.57926
633	0.0049		466.6	35.97											484	4497.06		484	-2977.83		534	1717.4		534	-1724.03		634	2379.25		634	-2195.91		484	0.60187		484	-0.43078		534	0.27124		534	-0.26117		634	0.57423		634	-0.5787
634	0.005		466.8	36.1											483.5	4445.86		483.5	-2945.18		533.5	1703.79		533.5	-1712.25		633.5	2388.62		633.5	-2201.89		483.5	0.59579		483.5	-0.42674		533.5	0.26819		533.5	-0.25826		633.5	0.57197		633.5	-0.57721
635	0.0051		467	36.15											483	4385.8		483	-2901.2		533	1688.43		533	-1703.73		633	2401.76		633	-2208.79		483	0.58886		483	-0.42126		533	0.26459		533	-0.25578		633	0.5709		633	-0.57701
636	0.005		467.2	36.28											482.5	4329.76		482.5	-2851.96		532.5	1675.4		532.5	-1694.45		632.5	2407.98		632.5	-2210.78		482.5	0.5822		482.5	-0.41491		532.5	0.26118		532.5	-0.25316		632.5	0.5686		632.5	-0.57538
637	0.005		467.4	36.38											482	4276.63		482	-2816.13		532	1662.53		532	-1687.93		632	2416.82		632	-2210.79		482	0.57595		482	-0.41022		532	0.25786		532	-0.25054		632	0.56712		632	-0.57344
638	0.0049		467.6	36.52											481.5	4217.7		481.5	-2777.73		531.5	1642.22		531.5	-1680.26		631.5	2422.1		631.5	-2212.46		481.5	0.56915		481.5	-0.40496		531.5	0.25353		531.5	-0.24794		631.5	0.56514		631.5	-0.57271
639	0.005		467.8	36.66											481	4155.37		481	-2743.46		531	1622.98		531	-1670.16		631	2429.89		631	-2215.55		481	0.56252		481	-0.4		531	0.24954		531	-0.24538		631	0.56395		631	-0.57199
640	0.0049		468	36.81											480.5	4084.66		480.5	-2706.81		530.5	1605.57		530.5	-1652.99		630.5	2433.52		630.5	-2217.67		480.5	0.55534		480.5	-0.39486		530.5	0.24577		530.5	-0.24193		630.5	0.56169		630.5	-0.57085
641	0.0049		468.2	36.94											480	4013.95		480	-2672.77		530	1590.29		530	-1637.06		630	2428.67		630	-2223.98		480	0.54778		480	-0.39035		530	0.24239		530	-0.23887		630	0.55811		630	-0.57002
642	0.005		468.4	37.12											479.5	3949.93		479.5	-2640.88		529.5	1574.64		529.5	-1614.21		629.5	2431.49		629.5	-2233.37		479.5	0.54122		479.5	-0.38606		529.5	0.239		529.5	-0.23487		629.5	0.55668		629.5	-0.56931
643	0.0048		468.6	37.23											479	3875.71		479	-2597.36		529	1549.26		529	-1597.07		629	2428.17		629	-2236.63		479	0.53362		479	-0.38031		529	0.23449		529	-0.23194		629	0.55385		629	-0.56704
644	0.0047		468.8	37.42											478.5	3801.85		478.5	-2557.03		528.5	1527.68		528.5	-1572.57		628.5	2426.43		628.5	-2242.9		478.5	0.52645		478.5	-0.37533		528.5	0.23047		528.5	-0.2281		628.5	0.55101		628.5	-0.56526
645	0.0047		469	37.61											478	3726.22		478	-2511.52		528	1510.03		528	-1550.7		628	2430.51		628	-2253.96		478	0.51874		478	-0.37012		528	0.22701		528	-0.22485		628	0.54924		628	-0.5643
646	0.0046		469.2	37.72											477.5	3643.86		477.5	-2465.43		527.5	1493.02		527.5	-1531.03		627.5	2430.31		627.5	-2263.13		477.5	0.51002		477.5	-0.36513		527.5	0.22363		527.5	-0.22201		627.5	0.547		627.5	-0.56277
647	0.0048		469.4	37.8											477	3571.14		477	-2412.27		527	1471.5		527	-1508.66		627	2436.08		627	-2272.73		477	0.50232		477	-0.35942		527	0.2197		527	-0.21873		627	0.5449		627	-0.56148
648	0.0049		469.6	38.02											476.5	3504.61		476.5	-2364.63		526.5	1447.25		526.5	-1486.81		626.5	2440.77		626.5	-2274.14		476.5	0.49519		476.5	-0.35441		526.5	0.21555		526.5	-0.2157		626.5	0.5427		626.5	-0.55827
649	0.0049		469.8	38.2											476	3438.62		476	-2312.17		526	1424.69		526	-1472.7		626	2448.5		626	-2285.82		476	0.4881		476	-0.34882		526	0.21176		526	-0.21361		626	0.54147		626	-0.55729
650	0.0048		470	38.32											475.5	3374.69		475.5	-2261.5		525.5	1403.3		525.5	-1457.13		625.5	2446.66		625.5	-2291.25		475.5	0.48113		475.5	-0.34375		525.5	0.20804		525.5	-0.21125		625.5	0.53825		625.5	-0.55525
651	0.0048		470.2	38.56											475	3314.78		475	-2211.48		525	1376.64		525	-1443.62		625	2449.03		625	-2300.68		475	0.47446		475	-0.33855		525	0.20403		525	-0.20907		625	0.53599		625	-0.55472
652	0.0047		470.4	38.76											474.5	3252.63		474.5	-2170.26		524.5	1352.8		524.5	-1428.59		624.5	2451.31		624.5	-2303.48		474.5	0.46733		474.5	-0.33428		524.5	0.20038		524.5	-0.20667		624.5	0.53422		624.5	-0.55316
653	0.0048		470.6	38.94											474	3189.58		474	-2111.76		524	1324.82		524	-1412.8		624	2451.73		624	-2308.36		474	0.46017		474	-0.32752		524	0.19617		524	-0.20426		624	0.5319		624	-0.55189
654	0.0045		470.8	39.04											473.5	3138.53		473.5	-2066.48		523.5	1298.55		523.5	-1394.64		623.5	2448.65		623.5	-2306.45		473.5	0.45449		473.5	-0.3224		523.5	0.19209		523.5	-0.20125		623.5	0.52997		623.5	-0.54946
655	0.0046		471	39.15											473	3089.99		473	-2022.04		523	1279.63		523	-1374.58		623	2442.5		623	-2302.86		473	0.44868		473	-0.31729		523	0.1891		523	-0.19781		623	0.52713		623	-0.54721
656	0.0046		471.2	39.23											472.5	3039.34		472.5	-1977.86		522.5	1259.08		522.5	-1363.79		622.5	2437.43		622.5	-2299.1		472.5	0.44267		472.5	-0.31164		522.5	0.18592		522.5	-0.19574		622.5	0.52422		622.5	-0.54495
657	0.0049		471.4	39.4											472	2986.56		472	-1934.93		522	1235.25		522	-1348.91		622	2432.35		622	-2294.15		472	0.43646		472	-0.30596		522	0.18219		522	-0.19318		622	0.521		622	-0.54223
658	0.0047		471.6	39.52											471.5	2929.16		471.5	-1899.8		521.5	1210.68		521.5	-1330.73		621.5	2426.51		621.5	-2293.16		471.5	0.42972		471.5	-0.30166		521.5	0.1783		521.5	-0.19012		621.5	0.51776		621.5	-0.54035
659	0.0047		471.8	39.64											471	2876.42		471	-1858.19		521	1185.2		521	-1307.84		621	2423.7		621	-2294.3		471	0.42414		471	-0.29645		521	0.17408		521	-0.18637		621	0.51524		621	-0.53846
660	0.0048		472	39.75											470.5	2825.72		470.5	-1811.55		520.5	1167.67		520.5	-1291.89		620.5	2418.51		620.5	-2294.37		470.5	0.41854		470.5	-0.29023		520.5	0.1711		520.5	-0.1836		620.5	0.51149		620.5	-0.53602
661	0.0049		472.2	39.9											470	2766.45		470	-1782.81		520	1148.36		520	-1271.77		620	2416.5		620	-2298.67		470	0.41194		470	-0.28691		520	0.16798		520	-0.18029		620	0.50812		620	-0.53436
662	0.0047		472.4	39.97											469.5	2712.22		469.5	-1750.35		519.5	1132.48		519.5	-1251.98		619.5	2417.74		619.5	-2301.45		469.5	0.40646		469.5	-0.28314		519.5	0.16531		519.5	-0.17715		619.5	0.5057		619.5	-0.53268
663	0.0046		472.6	40.07											469	2650.65		469	-1704.41		519	1104.43		519	-1237.53		619	2412.96		619	-2303.18		469	0.4002		469	-0.27733		519	0.16096		519	-0.17492		619	0.50198		619	-0.53072
664	0.0046		472.8	40.2											468.5	2584.42		468.5	-1672.03		518.5	1079.2		518.5	-1222.28		618.5	2413.71		618.5	-2305.16		468.5	0.39318		468.5	-0.27355		518.5	0.15722		518.5	-0.17253		618.5	0.49926		618.5	-0.52933
665	0.0047		473	40.36											468	2515.22		468	-1632.81		518	1062.58		518	-1199.57		618	2409.92		618	-2301.66		468	0.38591		468	-0.26899		518	0.15481		518	-0.16905		618	0.49598		618	-0.52767
666	0.0047		473.2	40.5											467.5	2453.63		467.5	-1587.11		517.5	1040.77		517.5	-1188.04		617.5	2408.45		617.5	-2296.37		467.5	0.38022		467.5	-0.26371		517.5	0.15169		517.5	-0.16729		617.5	0.49358		617.5	-0.52555
667	0.0045		473.4	40.61											467	2382.6		467	-1537.59		517	1019.61		517	-1175.76		617	2408.3		617	-2285.75		467	0.37261		467	-0.2577		517	0.14877		517	-0.16554		617	0.49123		617	-0.52222
668	0.0046		473.6	40.73											466.5	2316.28		466.5	-1498.7		516.5	999.46		516.5	-1160.8		616.5	2402.11		616.5	-2277.98		466.5	0.36597		466.5	-0.25374		516.5	0.1459		516.5	-0.16347		616.5	0.48786		616.5	-0.51983
669	0.0045		473.8	40.78											466	2251.75		466	-1449.23		516	974.095		516	-1143.25		616	2399.44		616	-2268.9		466	0.35985		466	-0.24818		516	0.14234		516	-0.16096		616	0.48514		616	-0.51702
670	0.0047		474	40.83											465.5	2189.14		465.5	-1405.38		515.5	954.688		515.5	-1132.1		615.5	2392.61		615.5	-2262.03		465.5	0.35341		465.5	-0.24322		515.5	0.13958		515.5	-0.15943		615.5	0.48169		615.5	-0.51403
671	0.0047		474.2	40.91											465	2123.27		465	-1366.3		515	933.995		515	-1117.59		615	2387.27		615	-2261.01		465	0.34663		465	-0.23895		515	0.13654		515	-0.15742		615	0.47835		615	-0.51148
672	0.0045		474.4	41.01											464.5	2072.41		464.5	-1318.93		514.5	920.089		514.5	-1103.08		614.5	2381.37		614.5	-2264.76		464.5	0.34215		464.5	-0.23341		514.5	0.13433		514.5	-0.15541		614.5	0.47467		614.5	-0.50952
673	0.0047		474.6	41.13											464	2011.43		464	-1276.28		514	896.126		514	-1092.5		614	2374.57		614	-2268.3		464	0.33593		464	-0.22848		514	0.1306		514	-0.15405		614	0.47072		614	-0.50733
674	0.0046		474.8	41.29											463.5	1948.97		463.5	-1239.15		513.5	872.729		513.5	-1076.3		613.5	2382.64		613.5	-2274.5		463.5	0.32939		463.5	-0.22441		513.5	0.12691		513.5	-0.15186		613.5	0.46913		613.5	-0.5052
675	0.0048		475	41.48											463	1891.92		463	-1205.61		513	857.15		513	-1054.26		613	2383.57		613	-2283.23		463	0.32337		463	-0.22079		513	0.12416		513	-0.14876		613	0.46642		613	-0.50344
676	0.0046		475.2	41.52											462.5	1840.17		462.5	-1167.18		512.5	835.071		512.5	-1039.82		612.5	2382.79		612.5	-2290.51		462.5	0.31807		462.5	-0.21593		512.5	0.12053		512.5	-0.14674		612.5	0.46343		612.5	-0.50129
677	0.0046		475.4	41.56											462	1784.43		462	-1131.86		512	826.542		512	-1020.96		612	2382.77		612	-2292.73		462	0.31237		462	-0.21151		512	0.11882		512	-0.1442		612	0.46108		612	-0.49886
678	0.0047		475.6	41.68											461.5	1730.69		461.5	-1099.1		511.5	808.005		511.5	-1003.44		611.5	2380.96		611.5	-2293.07		461.5	0.30683		461.5	-0.2077		511.5	0.11576		511.5	-0.14176		611.5	0.45797		611.5	-0.49628
679	0.0045		475.8	41.79											461	1679.97		461	-1069.74		511	787.838		511	-990.611		611	2377.92		611	-2295.74		461	0.30146		461	-0.20435		511	0.11248		511	-0.13995		611	0.45533		611	-0.49388
680	0.0046		476	41.95											460.5	1627.86		460.5	-1033.13		510.5	768.075		510.5	-977.144		610.5	2372.69		610.5	-2301.03		460.5	0.29559		460.5	-0.19944		510.5	0.1094		510.5	-0.13789		610.5	0.4527		610.5	-0.49202
681	0.0047		476.2	42.02											460	1586.34		460	-1011.77		510	758.407		510	-961.45		610	2367.29		610	-2300.2		460	0.29174		460	-0.19736		510	0.10785		510	-0.13554		610	0.45015		610	-0.48907
682	0.0048		476.4	42.11											459.5	1539.06		459.5	-975.771		509.5	746.113		509.5	-945.169		609.5	2352.51		609.5	-2298.5		459.5	0.28661		459.5	-0.1924		509.5	0.10603		509.5	-0.13316		609.5	0.44597		609.5	-0.48614
683	0.0045		476.6	42.21											459	1495.91		459	-937.93		509	726.287		509	-934.215		609	2336.91		609	-2295.19		459	0.28246		459	-0.18717		509	0.10336		509	-0.13157		609	0.44167		609	-0.48342
684	0.0046		476.8	42.31											458.5	1447.48		458.5	-908.573		508.5	712.496		508.5	-917.552		608.5	2328.72		608.5	-2289.5		458.5	0.277		458.5	-0.18373		508.5	0.10154		508.5	-0.12921		608.5	0.43908		608.5	-0.48
685	0.0048		477	42.47											458	1403.49		458	-877.313		508	693.24		508	-908.331		608	2312.98		608	-2286.21		458	0.27234		458	-0.17997		508	0.099		508	-0.12777		608	0.43506		608	-0.47767
686	0.0048		477.2	42.59											457.5	1360.72		457.5	-844.722		507.5	676.474		507.5	-896.351		607.5	2300.54		607.5	-2283.6		457.5	0.26778		457.5	-0.17571		507.5	0.09687		507.5	-0.12594		607.5	0.43201		607.5	-0.47532
687	0.0045		477.4	42.63											457	1319.32		457	-809.289		507	664.706		507	-879.778		607	2292.54		607	-2275.78		457	0.26325		457	-0.17092		507	0.09546		507	-0.12352		607	0.42892		607	-0.47225
688	0.0046		477.6	42.7											456.5	1278.67		456.5	-782.666		506.5	643.491		506.5	-861.457		606.5	2288.9		606.5	-2264.09		456.5	0.25914		456.5	-0.16794		506.5	0.0927		506.5	-0.12097		606.5	0.42659		606.5	-0.46815
689	0.0046		477.8	42.75											456	1232.84		456	-744.277		506	621.337		506	-846.619		606	2276.52		606	-2255.86		456	0.25396		456	-0.16243		506	0.08972		506	-0.11891		606	0.42265		606	-0.46478
690	0.0045		478	42.79											455.5	1184.16		455.5	-713.186		505.5	603.635		505.5	-835.48		605.5	2268.78		605.5	-2249.98		455.5	0.24823		455.5	-0.15854		505.5	0.08739		505.5	-0.11729		605.5	0.41955		605.5	-0.4618
691	0.0047		478.2	42.85											455	1142.56		455	-687.667		505	583.852		505	-821.572		605	2264.97		605	-2244.33		455	0.24349		455	-0.15543		505	0.08465		505	-0.11525		605	0.41695		605	-0.4591
692	0.0045		478.4	42.94											454.5	1102.79		454.5	-658.88		504.5	565.282		504.5	-812.019		604.5	2257.28		604.5	-2239.83		454.5	0.23922		454.5	-0.15128		504.5	0.08204		504.5	-0.11379		604.5	0.41378		604.5	-0.45618
693	0.0046		478.6	42.99											454	1062.15		454	-629.459		504	555.48		504	-801.361		604	2253.04		604	-2237.56		454	0.23428		454	-0.14668		504	0.08058		504	-0.1122		604	0.41069		604	-0.4535
694	0.0046		478.8	43.09											453.5	1024.88		453.5	-601.822		503.5	540.701		503.5	-788.159		603.5	2251.71		603.5	-2238.22		453.5	0.23025		453.5	-0.14252		503.5	0.07835		503.5	-0.11028		603.5	0.40768		603.5	-0.4509
695	0.0046		479	43.09											453	983.401		453	-578.283		503	528.66		503	-777.86		603	2246.46		603	-2234.5		453	0.22493		453	-0.13902		503	0.07656		503	-0.10879		603	0.40416		603	-0.4485
696	0.0046		479.2	43.12											452.5	947.445		452.5	-552.605		502.5	510.232		502.5	-769.371		602.5	2242.9		602.5	-2226.29		452.5	0.22027		452.5	-0.13478		502.5	0.0738		502.5	-0.1076		602.5	0.40096		602.5	-0.44586
697	0.0047		479.4	43.13											452	917.225		452	-532.496		502	503.959		502	-760.099		602	2236.47		602	-2213.67		452	0.21675		452	-0.13175		502	0.07275		502	-0.10639		602	0.39695		602	-0.44259
698	0.0046		479.6	43.2											451.5	889.794		451.5	-515.327		501.5	497.11		501.5	-751.47		601.5	2234.39		601.5	-2202.36		451.5	0.21397		451.5	-0.12931		501.5	0.0716		501.5	-0.10528		601.5	0.394		601.5	-0.43933
699	0.0043		479.8	43.21											451	862.267		451	-500.419		501	483.039		501	-732.523		601	2222.37		601	-2192.97		451	0.21114		451	-0.12745		501	0.06932		501	-0.10273		601	0.3899		601	-0.43644
700	0.0045		480	43.25											450.5	832.603		450.5	-478.191		500.5	476.496		500.5	-721.403		600.5	2215.01		600.5	-2182.07		450.5	0.20742		450.5	-0.12364		500.5	0.0682		500.5	-0.10134		600.5	0.38663		600.5	-0.43283
			480.2	43.27											450	804.278		450	-461.402		500	459.824		500	-706.318		600	2204.05		600	-2172.45		450	0.20407		450	-0.12127		500	0.06571		500	-0.09946		600	0.38293		600	-0.42977
			480.4	43.29											449.5	773.287		449.5	-448.918		499.5	447.293		499.5	-693.785		599.5	2189.18		599.5	-2163.4		449.5	0.1998		449.5	-0.11988		499.5	0.0639		499.5	-0.09799		599.5	0.37882		599.5	-0.42654
			480.6	43.33											449	740.856		449	-436.535		499	439.173		499	-680.807		599	2175.96		599	-2159.25		449	0.19515		449	-0.11846		499	0.06272		499	-0.09643		599	0.37567		599	-0.42394
			480.8	43.4											448.5	718.396		448.5	-421.166		498.5	423.497		498.5	-670.687		598.5	2159.26		598.5	-2159.33		448.5	0.19306		448.5	-0.11634		498.5	0.06047		498.5	-0.09523		598.5	0.37216		598.5	-0.42128
			481	43.46											448	689.837		448	-402.405		498	411.778		498	-657.244		598	2142.98		598	-2153.65		448	0.18922		448	-0.11322		498	0.0589		498	-0.0935		598	0.36845		598	-0.41827
			481.2	43.46											447.5	666.204		447.5	-386.027		497.5	396.031		497.5	-641.918		597.5	2133.42		597.5	-2152.82		447.5	0.18646		447.5	-0.11051		497.5	0.05677		497.5	-0.09147		597.5	0.36604		597.5	-0.41592
			481.4	43.51											447	640.569		447	-363.153		497	382.366		497	-634.38		597	2120.44		597	-2151.74		447	0.18318		447	-0.10596		497	0.055		497	-0.09049		597	0.36316		597	-0.41326
			481.6	43.46											446.5	615.302		446.5	-343.106		496.5	372.465		496.5	-624.792		596.5	2102.09		596.5	-2145.82		446.5	0.17959		446.5	-0.10195		496.5	0.0538		496.5	-0.08919		596.5	0.35947		596.5	-0.40962
			481.8	43.5											446	593.794		446	-327.681		496	364.111		496	-613.383		596	2088.39		596	-2139.75		446	0.17721		446	-0.09912		496	0.05286		496	-0.08763		596	0.35639		596	-0.40661
			482	43.51											445.5	572.296		445.5	-311.926		495.5	351.629		495.5	-604.065		595.5	2078.75		595.5	-2136.97		445.5	0.17454		445.5	-0.09618		495.5	0.05131		495.5	-0.08642		595.5	0.35385		595.5	-0.4043
			482.2	43.5											445	553.051		445	-299.989		495	341.489		495	-588.139		595	2061.13		595	-2129.67		445	0.17267		445	-0.09444		495	0.05003		495	-0.08425		595	0.34986		595	-0.40104
			482.4	43.59											444.5	534.775		444.5	-283.364		494.5	321.958		494.5	-577.418		594.5	2042.23		594.5	-2116.03		444.5	0.17074		444.5	-0.09092		494.5	0.04735		494.5	-0.08284		594.5	0.34583		594.5	-0.39698
			482.6	43.65											444	515.267		444	-271.701		494	312.886		494	-566.68		594	2029.3		594	-2104.44		444	0.16866		444	-0.08907		494	0.04622		494	-0.08146		594	0.34279		594	-0.39315
			482.8	43.7											443.5	496.786		443.5	-261.986		493.5	304.69		493.5	-559.802		593.5	2018.28		593.5	-2093.28		443.5	0.16676		443.5	-0.08773		493.5	0.04519		493.5	-0.08062		593.5	0.34035		593.5	-0.38933
			483	43.76											443	478.164		443	-256.227		493	298.169		493	-553.487		593	1999.78		593	-2084.7		443	0.16452		443	-0.08765		493	0.04439		493	-0.07992		593	0.33622		593	-0.38638
			483.2	43.88											442.5	463.263		442.5	-248.979		492.5	291.627		492.5	-537.704		592.5	1980.47		592.5	-2076.63		442.5	0.16335		442.5	-0.08707		492.5	0.04355		492.5	-0.0779		592.5	0.33196		592.5	-0.38333
			483.4	43.92											442	444.741		442	-240.83		492	286.297		492	-531.697		592	1966.77		592	-2074.12		442	0.16108		442	-0.0863		492	0.04291		492	-0.07729		592	0.32865		592	-0.3813
			483.6	44											441.5	428.639		441.5	-234.868		491.5	271.06		491.5	-519.218		591.5	1949.61		591.5	-2060.68		441.5	0.1593		441.5	-0.08616		491.5	0.04074		491.5	-0.07568		591.5	0.32469		591.5	-0.3772
			483.8	44.04											441	411.429		441	-219.573		491	256.717		491	-513.875		591	1942.03		591	-2048.06		441	0.15706		441	-0.08248		491	0.03871		491	-0.07511		591	0.32207		591	-0.37357
			484	44.03											440.5	394.705		440.5	-215.683		490.5	252.54		490.5	-501.964		590.5	1927.52		590.5	-2036.24		440.5	0.15456		440.5	-0.08292		490.5	0.03824		490.5	-0.07355		590.5	0.31782		590.5	-0.36971
			484.2	44.06											440	378.995		440	-210.929		490	237.808		490	-490.406		590	1917.92		590	-2025.98		440	0.15228		440	-0.083		490	0.03613		490	-0.0721		590	0.31439		590	-0.36656
			484.4	44.09											439.5	362.429		439.5	-208.599		489.5	229.758		489.5	-477.896		589.5	1906.89		589.5	-2013.86		439.5	0.14924		439.5	-0.08389		489.5	0.03502		489.5	-0.07054		589.5	0.31064		589.5	-0.36306
			484.6	44.05											439	344.5		439	-202.142		489	216.531		489	-459.705		589	1896.33		589	-2001.43		439	0.14581		439	-0.08322		489	0.03312		489	-0.06819		589	0.30724		589	-0.35941
			484.8	44.06											438.5	329.129		438.5	-201.43		488.5	201.306		488.5	-451.447		588.5	1888.18		588.5	-1982.18		438.5	0.14313		438.5	-0.0847		488.5	0.03088		488.5	-0.0673		588.5	0.30421		588.5	-0.35484
			485	44.18											438	313.763		438	-201.974		488	184.02		488	-438.481		588	1872.9		588	-1961.92		438	0.14022		438	-0.08656		488	0.02832		488	-0.06581		588	0.30011		588	-0.35058
			485.2	44.22											437.5	303.836		437.5	-199.19		487.5	175.958		487.5	-426.449		587.5	1866.24		587.5	-1939.43		437.5	0.13937		437.5	-0.08684		487.5	0.02714		487.5	-0.06449		587.5	0.29728		587.5	-0.34594
			485.4	44.28											437	294.897		437	-202.709		487	162.481		487	-406.918		587	1851.67		587	-1928.21		437	0.13911		437	-0.08988		487	0.02514		487	-0.06206		587	0.29364		587	-0.34305
			485.6	44.34											436.5	286.136		436.5	-204.265		486.5	152.248		486.5	-395.702		586.5	1840.5		586.5	-1915.67		436.5	0.13881		436.5	-0.09198		486.5	0.02363		486.5	-0.06079		586.5	0.29077		586.5	-0.34014
			485.8	44.35											436	280.796		436	-210.406		486	148.314		486	-386.13		586	1823.23		586	-1906.17		436	0.14031		436	-0.09611		486	0.0231		486	-0.0597		586	0.28703		586	-0.33746
			486	44.38											435.5	274.03		435.5	-211.056		485.5	141.002		485.5	-373.383		585.5	1805.83		585.5	-1895.73		435.5	0.14082		435.5	-0.09784		485.5	0.02207		485.5	-0.05802		585.5	0.28322		585.5	-0.33486
			486.2	44.3											435	267.928		435	-216.72		485	133.517		485	-366.11		585	1796.34		585	-1887.69		435	0.14164		435	-0.1018		485	0.021		485	-0.0571		585	0.28076		585	-0.33242
			486.4	44.35											434.5	261.658		434.5	-225.687		484.5	127.017		484.5	-355.585		584.5	1782.04		584.5	-1876.89		434.5	0.14256		434.5	-0.10759		484.5	0.02007		484.5	-0.05562		584.5	0.27761		584.5	-0.32929
			486.6	44.35											434	256.074		434	-233.674		484	122.934		484	-345.269		584	1767.89		584	-1871.53		434	0.14354		434	-0.11315		484	0.01952		484	-0.05408		584	0.27446		584	-0.32693
			486.8	44.35											433.5	250.289		433.5	-247.691		483.5	115.817		483.5	-341.787		583.5	1753.99		583.5	-1865.64		433.5	0.14458		433.5	-0.12196		483.5	0.01849		483.5	-0.05354		583.5	0.27149		583.5	-0.32452
			487	44.35											433	245.458		433	-260.546		483	111.782		483	-337.563		583	1741.33		583	-1854.5		433	0.14567		433	-0.13029		483	0.01794		483	-0.05287		583	0.26876		583	-0.32131
			487.2	44.38											432.5	243.521		432.5	-271.217		482.5	108.116		482.5	-336.933		582.5	1726.53		582.5	-1844.05		432.5	0.14796		432.5	-0.13778		482.5	0.01745		482.5	-0.05284		582.5	0.26563		582.5	-0.31835
			487.4	44.42											432	236.797		432	-286.272		482	100.275		482	-329.496		582	1705.63		582	-1832.43		432	0.14778		432	-0.14765		482	0.01627		482	-0.05177		582	0.26175		582	-0.31513
			487.6	44.43											431.5	230.315		431.5	-304.608		481.5	91.1925		481.5	-325.214		581.5	1694.11		581.5	-1813.36		431.5	0.14775		431.5	-0.15924		481.5	0.01488		481.5	-0.05128		581.5	0.25948		581.5	-0.31063
			487.8	44.4											431	225.779		431	-321.969		481	88.92		481	-317.984		581	1676.48		581	-1802.66		431	0.14831		431	-0.17071		481	0.0146		481	-0.05035		581	0.2563		581	-0.30774
			488	44.38											430.5	225.182		430.5	-338.786		480.5	96.1607		480.5	-312.232		580.5	1655.36		580.5	-1784.54		430.5	0.15156		430.5	-0.18194		480.5	0.0159		480.5	-0.04971		580.5	0.25234		580.5	-0.30373
			488.2	44.36											430	222.155		430	-356.768		480	88.2744		480	-305.839		580	1644.34		580	-1771.46		430	0.15293		430	-0.19318		480	0.01471		480	-0.04901		580	0.25001		580	-0.30088
			488.4	44.35																	479.5	80.9712		479.5	-296.685		579.5	1618.83		579.5	-1756.24								479.5	0.01358		479.5	-0.04785		579.5	0.24569		579.5	-0.29754
			488.6	44.31																	479	72.1771		479	-291.819		579	1600.61		579	-1735.53								479	0.01218		479	-0.04738		579	0.24245		579	-0.29356
			488.8	44.36																	478.5	69.7624		478.5	-281.274		578.5	1589.47		578.5	-1720.85								478.5	0.01187		478.5	-0.04603		578.5	0.24026		578.5	-0.29062
			489	44.39																	478	62.0945		478	-271.825		578	1574.41		578	-1699.87								478	0.01065		478	-0.04488		578	0.23751		578	-0.28672
			489.2	44.37																	477.5	63.9294		477.5	-262.731		577.5	1558.62		577.5	-1678.92								477.5	0.01105		477.5	-0.04379		577.5	0.2348		577.5	-0.28275
			489.4	44.34																	477	57.1504		477	-252.525		577	1527.65		577	-1661.41								477	0.00995		477	-0.04251		577	0.22985		577	-0.27932
			489.6	44.3																	476.5	46.87		476.5	-242.804		576.5	1508.58		576.5	-1646.93								476.5	0.00822		476.5	-0.04126		576.5	0.22682		576.5	-0.27656
			489.8	44.3																	476	37.2509		476	-236.003		576	1492.08		576	-1635.24								476	0.00658		476	-0.04052		576	0.22401		576	-0.27425
			490	44.24																	475.5	29.9103		475.5	-224.667		575.5	1477.08		575.5	-1614.57								475.5	0.00531		475.5	-0.039		575.5	0.22135		575.5	-0.27029
			490.2	44.19																	475	25.0367		475	-213.392		575	1462.39		575	-1602.43								475	0.00447		475	-0.03749		575	0.21873		575	-0.2675
			490.4	44.18																	474.5	15.6075		474.5	-205.823		574.5	1441.64		574.5	-1590.42								474.5	0.0028		474.5	-0.03657		574.5	0.21517		574.5	-0.2649
			490.6	44.09																	474	11.5446		474	-199.42		574	1421.36		574	-1577.67								474	0.00209		474	-0.0358		574	0.21142		574	-0.26219
			490.8	44.07																	473.5	3.33983		473.5	-189.297		573.5	1399.98		573.5	-1570.88								473.5	0.000608151		473.5	-0.03428		573.5	0.20755		573.5	-0.26026
			491	44.08																	473	-7.25694		473	-188.217		573	1384.9		573	-1563.91								473	-0.00133		473	-0.03436		573	0.20461		573	-0.25834
			491.2	44.03																	472.5	-18.3622		472.5	-181.381		572.5	1371.94		572.5	-1545.41								472.5	-0.00339		472.5	-0.03333		572.5	0.20188		572.5	-0.25433
			491.4	44.01																	472	-21.0237		472	-175.371		572	1361.28		572	-1530.37								472	-0.00391		472	-0.03241		572	0.19958		572	-0.25074
			491.6	44.01																	471.5	-22.4566		471.5	-169.035		571.5	1345.22		571.5	-1517.91								471.5	-0.00421		471.5	-0.03143		571.5	0.19648		571.5	-0.24759
			491.8	43.94																	471	-26.1689		471	-165.635		571	1330.2		571	-1505.66								471	-0.00496		471	-0.031		571	0.19357		571	-0.24435
			492	43.87																	470.5	-29.459		470.5	-160.903		570.5	1316.21		570.5	-1493.68								470.5	-0.00565		470.5	-0.03029		570.5	0.19099		570.5	-0.24117
			492.2	43.84																	470	-29.868		470	-151.347		570	1294.84		570	-1477.92								470	-0.00579		470	-0.02866		570	0.18759		570	-0.23743
			492.4	43.85																	469.5	-31.271		469.5	-143.745		569.5	1283.61		569.5	-1457.55								469.5	-0.00613		469.5	-0.02741		569.5	0.18545		569.5	-0.2334
			492.6	43.8																	469	-37.1462		469	-136.581		569	1267.65		569	-1440.73								469	-0.00737		469	-0.02627		569	0.18263		569	-0.23007
			492.8	43.87																	468.5	-36.7991		468.5	-126.455		568.5	1250.72		568.5	-1423.56								468.5	-0.00738		468.5	-0.02458		568.5	0.17968		568.5	-0.22679
			493	43.8																	468	-38.9387		468	-120.848		568	1238.08		568	-1402.64								468	-0.0079		468	-0.02377		568	0.17739		568	-0.22294
			493.2	43.79																	467.5	-46.5023		467.5	-114.382		567.5	1213.39		567.5	-1383.18								467.5	-0.00955		467.5	-0.02279		567.5	0.17336		567.5	-0.21957
			493.4	43.82																	467	-54.4199		467	-108.067		567	1198.61		567	-1361.21								467	-0.0113		467	-0.02182		567	0.17095		567	-0.21586
			493.6	43.84																	466.5	-54.8763		466.5	-98.9395		566.5	1176.86		566.5	-1343.56								466.5	-0.01153		466.5	-0.02024		566.5	0.16752		566.5	-0.21291
			493.8	43.82																	466	-59.4265		466	-98.205		566	1164.85		566	-1324.29								466	-0.01262		466	-0.02039		566	0.16543		566	-0.20959
			494	43.8																	465.5	-65.3168		465.5	-93.9642		565.5	1147.74		565.5	-1308.92								465.5	-0.01402		465.5	-0.01979		565.5	0.16272		565.5	-0.20677
			494.2	43.79																	465	-66.1723		465	-87.6842		565	1134.33		565	-1296.77								465	-0.01434		465	-0.01874		565	0.16056		565	-0.2044
			494.4	43.77																	464.5	-69.8941		464.5	-84.5145		564.5	1115.12		564.5	-1281.06								464.5	-0.01531		464.5	-0.01831		564.5	0.15769		564.5	-0.20167
			494.6	43.82																	464	-67.5454		464	-78.2491		564	1097.26		564	-1269.86								464	-0.01494		464	-0.0172		564	0.15498		564	-0.19976
			494.8	43.84																	463.5	-71.6589		463.5	-72.5877		563.5	1085.43		563.5	-1255.51								463.5	-0.01602		463.5	-0.0162		563.5	0.1531		563.5	-0.1974
			495	43.83																	463	-73.4115		463	-71.1423		563	1067.66		563	-1240.85								463	-0.01659		463	-0.01612		563	0.15036		563	-0.19476
			495.2	43.86																	462.5	-76.0182		462.5	-66.7064		562.5	1056.09		562.5	-1220.11								462.5	-0.01738		462.5	-0.01534		562.5	0.14852		562.5	-0.19113
			495.4	43.82																	462	-80.2385		462	-58.456		562	1040.28		562	-1204.8								462	-0.01856		462	-0.01363		562	0.14608		562	-0.18837
			495.6	43.8																	461.5	-87.1944		461.5	-52.9678		561.5	1027.83		561.5	-1191.91								461.5	-0.0204		461.5	-0.01252		561.5	0.14415		561.5	-0.18582
			495.8	43.77																	461	-86.5756		461	-53.264		561	1010.15		561	-1177.58								461	-0.02051		461	-0.01275		561	0.14146		561	-0.183
			496	43.78																	460.5	-93.1267		460.5	-44.6316		560.5	994.321		560.5	-1160.45								460.5	-0.02236		460.5	-0.01083		560.5	0.13907		560.5	-0.17958
			496.2	43.76																	460	-94.5721		460	-39.9077		560	977.169		560	-1148.84								460	-0.02304		460	-0.00982		560	0.13668		560	-0.17699
			496.4	43.64																	459.5	-94.3692		459.5	-35.8616		559.5	958.647		559.5	-1136.99								459.5	-0.02332		459.5	-0.00894		559.5	0.13418		559.5	-0.17449
			496.6	43.62																	459	-91.9867		459	-29.5109		559	942.885		559	-1124								459	-0.02307		459	-0.00744		559	0.13193		559	-0.17199
			496.8	43.57																	458.5	-90.3229		458.5	-25.703		558.5	923.834		558.5	-1103.66								458.5	-0.02299		458.5	-0.00655		558.5	0.1291		558.5	-0.16837
			497	43.66																	458	-92.291		458	-25.1913		558	907.402		558	-1092.71								458	-0.02387		458	-0.00652		558	0.12662		558	-0.16619
			497.2	43.68																	457.5	-89.4971		457.5	-22.0699		557.5	890.227		557.5	-1076.44								457.5	-0.02356		457.5	-0.00579		557.5	0.12404		557.5	-0.16331
			497.4	43.62																	457	-94.4785		457	-17.2843		557	879.641		557	-1068.31								457	-0.02529		457	-0.0046		557	0.12225		557	-0.16175
			497.6	43.55																	456.5	-93.6716		456.5	-16.9723		556.5	860.598		556.5	-1055.37								456.5	-0.02551		456.5	-0.00458		556.5	0.11924		556.5	-0.15952
			497.8	43.44																	456	-95.4902		456	-19.3432		556	846.735		556	-1042.01								456	-0.02644		456	-0.00531		556	0.11688		556	-0.15715
			498	43.45																	455.5	-98.1447		455.5	-17.636		555.5	838.224		555.5	-1017.58								455.5	-0.02766		455.5	-0.00492		555.5	0.11521		555.5	-0.15318
			498.2	43.44																	455	-97.3011		455	-14.5122		555	820.679		555	-1001.66								455	-0.02792		455	-0.00413		555	0.11237		555	-0.1507
			498.4	43.46																	454.5	-99.6243		454.5	-10.9324		554.5	807.243		554.5	-990.297								454.5	-0.02911		454.5	-0.00317		554.5	0.11005		554.5	-0.14897
			498.6	43.46																	454	-102.143		454	-8.728		554	793.454		554	-974.769								454	-0.03034		454	-0.00258		554	0.1077		554	-0.14664
			498.8	43.41																	453.5	-98.4816		453.5	-4.98659		553.5	776.482		553.5	-957.776								453.5	-0.02976		453.5	-0.00151		553.5	0.10499		553.5	-0.14423
			499	43.4																	453	-95.7148		453	-3.79284		553	763.389		553	-937.333								453	-0.02938		453	-0.00117		553	0.10288		553	-0.14136
			499.2	43.33																	452.5	-94.9799		452.5	0.39051		552.5	750.43		552.5	-915.398								452.5	-0.02957		452.5	0.000122939		552.5	0.10082		552.5	-0.13824
			499.4	43.33																	452	-94.2585		452	4.01766		552	738.428		552	-898.963								452	-0.02982		452	0.00129		552	0.09891		552	-0.13594
			499.6	43.29																	451.5	-87.589		451.5	5.19087		551.5	723.932		551.5	-885.08								451.5	-0.02813		451.5	0.0017		551.5	0.09677		551.5	-0.1339
			499.8	43.31																	451	-88.7367		451	8.1711		551	712.672		551	-867.387								451	-0.02897		451	0.00273		551	0.09519		551	-0.13111
			500	43.2																	450.5	-89.3776		450.5	9.8567		550.5	699.823		550.5	-854.896								450.5	-0.02963		450.5	0.00336		550.5	0.0935		550.5	-0.12898
			500.2	43.13																	450	-90.7466		450	9.61278		550	691.584		550	-843.713								450	-0.03058		450	0.00334		550	0.0926		550	-0.12701
			500.4	43.07																							549.5	674.616		549.5	-833.32														549.5	0.09057		549.5	-0.12501
			500.6	43.02																							549	657.398		549	-818.121														549	0.08849		549	-0.12219
			500.8	42.95																							548.5	641.269		548.5	-803.001														548.5	0.08662		548.5	-0.11929
			501	42.85																							548	627.015		548	-790.496														548	0.08494		548	-0.11698
			501.2	42.75																							547.5	606.746		547.5	-780.094														547.5	0.08228		547.5	-0.11491
			501.4	42.61																							547	590.789		547	-765.144														547	0.08013		547	-0.1123
			501.6	42.56																							546.5	578.391		546.5	-751.593														546.5	0.07838		546.5	-0.10985
			501.8	42.5																							546	565.385		546	-740.902														546	0.07643		546	-0.10786
			502	42.4																							545.5	552.302		545.5	-722.177														545.5	0.07433		545.5	-0.10495
			502.2	42.41																							545	543.034		545	-702.805														545	0.07272		545	-0.10199
			502.4	42.31																							544.5	535.116		544.5	-690.953														544.5	0.07131		544.5	-0.10012
			502.6	42.25																							544	525.051		544	-679.905														544	0.06966		544	-0.09844
			502.8	42.18																							543.5	514.575		543.5	-666.197														543.5	0.06801		543.5	-0.0965
			503	42.12																							543	503.008		543	-652.586														543	0.0662		543	-0.09458
			503.2	42.08																							542.5	501.757		542.5	-642.139														542.5	0.06584		542.5	-0.09309
			503.4	42.07																							542	488.439		542	-630.927														542	0.06394		542	-0.0915
			503.6	41.94																							541.5	475.087		541.5	-613.762														541.5	0.06209		541.5	-0.08894
			503.8	41.92																							541	464.194		541	-610.613														541	0.06062		541	-0.08844
			504	41.86																							540.5	451.84		540.5	-599.798														540.5	0.059		540.5	-0.08679
			504.2	41.81																							540	441.793		540	-590.184														540	0.05769		540	-0.08524
			504.4	41.68																							539.5	427.008		539.5	-577.839														539.5	0.05578		539.5	-0.08322
			504.6	41.71																							539	425.057		539	-564.354														539	0.05562		539	-0.08103
			504.8	41.66																							538.5	413.593		538.5	-551.886														538.5	0.0542		538.5	-0.07905
			505	41.65																							538	398.848		538	-540.824														538	0.05238		538	-0.07725
			505.2	41.63																							537.5	391.092		537.5	-534.978														537.5	0.05146		537.5	-0.07624
			505.4	41.55																							537	381.079		537	-523.988														537	0.05027		537	-0.07444
			505.6	41.5																							536.5	371.063		536.5	-514.926														536.5	0.04906		536.5	-0.07296
			505.8	41.49																							536	353.363		536	-505.532														536	0.04681		536	-0.07153
			506	41.52																							535.5	350.093		535.5	-496.633														535.5	0.04643		535.5	-0.07021
			506.2	41.44																							535	332.393		535	-484.521														535	0.04407		535	-0.06842
			506.4	41.44																							534.5	322.122		534.5	-478.213														534.5	0.04268		534.5	-0.06742
			506.6	41.38																							534	317.892		534	-464.498														534	0.04206		534	-0.0655
			506.8	41.35																							533.5	311.548		533.5	-454.131														533.5	0.04112		533.5	-0.06401
			507	41.3																							533	307.402		533	-433.173														533	0.0404		533	-0.06115
			507.2	41.23																							532.5	301.561		532.5	-425.642														532.5	0.0394		532.5	-0.06013
			507.4	41.16																							532	301.808		532	-407.183														532	0.03918		532	-0.0576
			507.6	41.14																							531.5	297.44		531.5	-395.691														531.5	0.0384		531.5	-0.05603
			507.8	41.02																							531	291.449		531	-385.698														531	0.03744		531	-0.0547
			508	40.96																							530.5	286.51		530.5	-374.698														530.5	0.03666		530.5	-0.0532
			508.2	40.91																							530	275.04		530	-365.489														530	0.03509		530	-0.05189
			508.4	40.88																							529.5	267.756		529.5	-355.448														529.5	0.03413		529.5	-0.05043
			508.6	40.82																							529	259.519		529	-349.399														529	0.03308		529	-0.0495
			508.8	40.75																							528.5	246.556		528.5	-337.664														528.5	0.03145		528.5	-0.04774
			509	40.65																							528	241.718		528	-332.201														528	0.03088		528	-0.04684
			509.2	40.59																							527.5	231.391		527.5	-326.026														527.5	0.02961		527.5	-0.04585
			509.4	40.6																							527	223.005		527	-319.119														527	0.02862		527	-0.04475
			509.6	40.61																							526.5	217.622		526.5	-312.745														526.5	0.02801		526.5	-0.04378
			509.8	40.57																							526	210.389		526	-305.677														526	0.02713		526	-0.04274
			510	40.57																							525.5	199.71		525.5	-294.889														525.5	0.0258		525.5	-0.04115
			510.2	40.56																							525	191.513		525	-288.708														525	0.02477		525	-0.04024
			510.4	40.52																							524.5	184.679		524.5	-278.619														524.5	0.02393		524.5	-0.03883
			510.6	40.42																							524	177.522		524	-265.394														524	0.02303		524	-0.03701
			510.8	40.41																							523.5	168.419		523.5	-255.665														523.5	0.02187		523.5	-0.0357
			511	40.35																							523	166.71		523	-246.806														523	0.02166		523	-0.03447
			511.2	40.29																							522.5	163.888		522.5	-239.674														522.5	0.02128		522.5	-0.03346
			511.4	40.31																							522	155.773		522	-233.719														522	0.02019		522	-0.03262
			511.6	40.23																							521.5	153.354		521.5	-233.261														521.5	0.01982		521.5	-0.03253
			511.8	40.19																							521	154.026		521	-227.772														521	0.01985		521	-0.03179
			512	40.17																							520.5	151.505		520.5	-226.785														520.5	0.01946		520.5	-0.0317
			512.2	40.09																							520	152.974		520	-223.483														520	0.01958		520	-0.03129
			512.4	40.06																							519.5	148.794		519.5	-218.801														519.5	0.01898		519.5	-0.03065
			512.6	39.94																							519	146.522		519	-217.467														519	0.01863		519	-0.03047
			512.8	39.93																							518.5	135.12		518.5	-209.591														518.5	0.01715		518.5	-0.02936
			513	39.92																							518	129.927		518	-198.606														518	0.0165		518	-0.02781
			513.2	39.87																							517.5	127.436		517.5	-191.477														517.5	0.01619		517.5	-0.02681
			513.4	39.84																							517	121.088		517	-183.013														517	0.01541		517	-0.02562
			513.6	39.81																							516.5	113.234		516.5	-171.371														516.5	0.01444		516.5	-0.02395
			513.8	39.73																							516	108.982		516	-160.251														516	0.01394		516	-0.02236
			514	39.69																							515.5	98.3381		515.5	-150.262														515.5	0.01262		515.5	-0.02095
			514.2	39.64																							515	95.7666		515	-140.072														515	0.01232		515	-0.01951
			514.4	39.69																							514.5	89.9501		514.5	-132.805														514.5	0.0116		514.5	-0.0185
			514.6	39.65																							514	77.7622		514	-123.827														514	0.01004		514	-0.01726
			514.8	39.6																							513.5	77.1126		513.5	-116.512														513.5	0.00997		513.5	-0.01624
			515	39.59																							513	74.9032		513	-105.895														513	0.00969		513	-0.01476
			515.2	39.58																							512.5	65.9216		512.5	-103.893														512.5	0.00852		512.5	-0.01449
			515.4	39.55																							512	62.3873		512	-95.9156														512	0.00806		512	-0.01339
			515.6	39.48																							511.5	52.1055		511.5	-88.1796														511.5	0.00673		511.5	-0.01233
			515.8	39.45																							511	44.6406		511	-80.3798														511	0.00576		511	-0.01126
			516	39.41																							510.5	44.1123		510.5	-73.8946														510.5	0.00569		510.5	-0.01037
			516.2	39.41																							510	46.8358		510	-67.9795														510	0.00603		510	-0.00955
			516.4	39.4																							509.5	38.7113		509.5	-63.2921														509.5	0.00499		509.5	-0.0089
			516.6	39.36																							509	31.6913		509	-57.9097														509	0.00408		509	-0.00815
			516.8	39.25																							508.5	30.8351		508.5	-54.9712														508.5	0.00397		508.5	-0.00774
			517	39.26																							508	25.5149		508	-54.7487														508	0.00329		508	-0.00771
			517.2	39.26																							507.5	28.5327		507.5	-48.7993														507.5	0.00368		507.5	-0.00687
			517.4	39.26																							507	26.7384		507	-47.8184														507	0.00345		507	-0.00673
			517.6	39.23																							506.5	17.6323		506.5	-35.9313														506.5	0.00228		506.5	-0.00506
			517.8	39.25																							506	5.39058		506	-32.0477														506	0.000696222		506	-0.00451
			518	39.18																							505.5	1.63886		505.5	-25.7334														505.5	0.000211947		505.5	-0.00362
			518.2	39.21																							505	-1.8531		505	-19.8517														505	-0.000240081		505	-0.0028
			518.4	39.06																							504.5	-6.92629		504.5	-9.22087														504.5	-0.000899055		504.5	-0.0013
			518.6	39.08																							504	-9.86985		504	3.39697														504	-0.00128		504	0.000478423
			518.8	39																							503.5	-17.7146		503.5	8.30058														503.5	-0.00231		503.5	0.00117
			519	39.03																							503	-26.832		503	13.1047														503	-0.00351		503	0.00184
			519.2	38.96																							502.5	-28.9301		502.5	13.2193														502.5	-0.00379		502.5	0.00186
			519.4	38.85																							502	-27.4342		502	9.97643														502	-0.00361		502	0.0014
			519.6	38.79																							501.5	-29.1403		501.5	18.6493														501.5	-0.00385		501.5	0.00262
			519.8	38.8																							501	-31.4117		501	21.369														501	-0.00416		501	0.00301
			520	38.77																							500.5	-33.786		500.5	23.2141														500.5	-0.0045		500.5	0.00327
			520.2	38.74																							500	-34.05		500	25.1811														500	-0.00455		500	0.00356
			520.4	38.7																							499.5	-29.4619		499.5	30.2994														499.5	-0.00395		499.5	0.00431
			520.6	38.65																							499	-28.3021		499	34.1138														499	-0.0038		499	0.00486
			520.8	38.64																							498.5	-30.3712		498.5	34.1436														498.5	-0.00408		498.5	0.00489
			521	38.52																							498	-32.6806		498	41.2548														498	-0.0044		498	0.00593
			521.2	38.51																							497.5	-34.8417		497.5	43.5042														497.5	-0.0047		497.5	0.00628
			521.4	38.41																							497	-36.4669		497	45.0867														497	-0.00492		497	0.00653
			521.6	38.4																							496.5	-41.0481		496.5	51.4321														496.5	-0.00555		496.5	0.00748
			521.8	38.4																							496	-45.4348		496	58.6977														496	-0.00615		496	0.00856
			522	38.41																							495.5	-55.6266		495.5	62.8975														495.5	-0.00755		495.5	0.0092
			522.2	38.38																							495	-60.537		495	64.4981														495	-0.00824		495	0.00946
			522.4	38.36																							494.5	-58.1931		494.5	74.7309														494.5	-0.00794		494.5	0.01099
			522.6	38.3																							494	-64.1347		494	78.2266														494	-0.00877		494	0.01154
			522.8	38.26																							493.5	-60.7064		493.5	77.6713														493.5	-0.00833		493.5	0.01149
			523	38.22																							493	-59.8419		493	83.9699														493	-0.00824		493	0.01245
			523.2	38.13																							492.5	-62.0191		492.5	88.9411														492.5	-0.00857		492.5	0.01322
			523.4	38.09																							492	-64.0176		492	90.2384														492	-0.00888		492	0.01344
			523.6	38.09																							491.5	-63.2077		491.5	90.9911														491.5	-0.0088		491.5	0.01359
			523.8	38.05																							491	-57.2207		491	99.2098														491	-0.008		491	0.01486
			524	38.03																							490.5	-60.4998		490.5	106.824														490.5	-0.00849		490.5	0.01605
			524.2	38.01																							490	-64.1679		490	111.903														490	-0.00904		490	0.01687
			524.4	37.98																							489.5	-67.1162		489.5	115.164														489.5	-0.00948		489.5	0.01743
			524.6	37.96																							489	-68.8606		489	119.374														489	-0.00975		489	0.01815
			524.8	37.91																							488.5	-67.5085		488.5	121.379														488.5	-0.00959		488.5	0.01854
			525	37.81																							488	-71.944		488	126.087														488	-0.01025		488	0.01936
			525.2	37.83																							487.5	-74.5494		487.5	131.532														487.5	-0.01067		487.5	0.0203
			525.4	37.79																							487	-77.8193		487	136.635														487	-0.01121		487	0.02122
			525.6	37.74																							486.5	-84.7867		486.5	136.82														486.5	-0.01229		486.5	0.02136
			525.8	37.72																							486	-83.2941		486	138.917														486	-0.01216		486	0.02178
			526	37.56																							485.5	-85.054		485.5	140.186														485.5	-0.01251		485.5	0.02208
			526.2	37.55																							485	-88.9337		485	139.587														485	-0.01318		485	0.02206
			526.4	37.51																							484.5	-92.9704		484.5	140.487														484.5	-0.01388		484.5	0.02228
			526.6	37.44																							484	-90.7902		484	139.672														484	-0.01364		484	0.02222
			526.8	37.44																							483.5	-88.3353		483.5	137.681														483.5	-0.01335		483.5	0.02197
			527	37.42																							483	-93.2261		483	130.681														483	-0.01416		483	0.02092
			527.2	37.37																							482.5	-90.7264		482.5	133.322														482.5	-0.01384		482.5	0.02144
			527.4	37.28																							482	-90.4143		482	136.982														482	-0.01385		482	0.02213
			527.6	37.2																							481.5	-97.4952		481.5	131.219														481.5	-0.01499		481.5	0.02132
			527.8	37.17																							481	-99.8063		481	137.812														481	-0.01542		481	0.02253
			528	37.17																							480.5	-96.0744		480.5	136.142														480.5	-0.01491		480.5	0.02242
			528.2	37.16																							480	-93.823		480	133.61														480	-0.01463		480	0.02218
			528.4	37.08																							479.5	-100.686		479.5	136.515														479.5	-0.01575		479.5	0.02285
			528.6	37.06																							479	-97.7709		479	139.386														479	-0.01537		479	0.02353
			528.8	37.04																							478.5	-92.7795		478.5	139.59														478.5	-0.01468		478.5	0.02377
			529	37.06																							478	-91.3041		478	140.389														478	-0.01455		478	0.02412
			529.2	37.06																							477.5	-91.0249		477.5	139.884														477.5	-0.01462		477.5	0.02427
			529.4	37.02																							477	-87.4241		477	142.627														477	-0.01414		477	0.02499
			529.6	36.97																							476.5	-83.426		476.5	146.748														476.5	-0.01359		476.5	0.02593
			529.8	36.92																							476	-84.3746		476	155.68														476	-0.01388		476	0.02775
			530	36.91																							475.5	-82.9721		475.5	156.79														475.5	-0.0138		475.5	0.02822
			530.2	36.9																							475	-85.4347		475	154.315														475	-0.01437		475	0.02802
			530.4	36.86																							474.5	-85.8468		474.5	156.654														474.5	-0.01459		474.5	0.02867
			530.6	36.8																							474	-89.1035		474	157.413														474	-0.01531		474	0.02907
			530.8	36.8																							473.5	-90.8623		473.5	161.358														473.5	-0.01577		473.5	0.03003
			531	36.75																							473	-87.5414		473	162.4														473	-0.01535		473	0.03048
			531.2	36.75																							472.5	-90.7099		472.5	158.58														472.5	-0.01604		472.5	0.02997
			531.4	36.69																							472	-88.7899		472	159.445														472	-0.01584		472	0.03036
			531.6	36.68																							471.5	-88.4067		471.5	153.681														471.5	-0.01591		471.5	0.02949
			531.8	36.68																							471	-85.5866		471	151.722														471	-0.01554		471	0.02935
			532	36.64																							470.5	-85.0307		470.5	152.673														470.5	-0.01556		470.5	0.02977
			532.2	36.61																							470	-88.8067		470	146.415														470	-0.01638		470	0.02879
			532.4	36.53																							469.5	-83.7255		469.5	140.515														469.5	-0.01559		469.5	0.02791
			532.6	36.55																							469	-82.5587		469	140.342														469	-0.01553		469	0.02816
			532.8	36.51																							468.5	-80.2464		468.5	139.567														468.5	-0.01527		468.5	0.0283
			533	36.48																							468	-76.8007		468	138.397														468	-0.0148		468	0.02843
			533.2	36.41																							467.5	-77.8196		467.5	136.854														467.5	-0.01519		467.5	0.02849
			533.4	36.39																							467	-81.8069		467	137.721														467	-0.01619		467	0.02905
			533.6	36.37																							466.5	-78.7812		466.5	137.02														466.5	-0.01582		466.5	0.0293
			533.8	36.38																							466	-80.2725		466	138.913														466	-0.01637		466	0.03014
			534	36.36																							465.5	-80.7255		465.5	144.966														465.5	-0.01668		465.5	0.03183
			534.2	36.36																							465	-78.3833		465	142.31														465	-0.01642		465	0.03171
			534.4	36.34																							464.5	-79.9124		464.5	141.511														464.5	-0.01696		464.5	0.03196
			534.6	36.3																							464	-83.4917		464	137.827														464	-0.01795		464	0.03152
			534.8	36.31																							463.5	-81.062		463.5	137.611														463.5	-0.01765		463.5	0.03191
			535	36.33																							463	-74.0617		463	138.643														463	-0.01632		463	0.03262
			535.2	36.31																							462.5	-73.9314		462.5	137.277														462.5	-0.01648		462.5	0.03278
			535.4	36.26																							462	-73.5746		462	136.752														462	-0.0166		462	0.03317
			535.6	36.2																							461.5	-72.0216		461.5	130.871														461.5	-0.01646		461.5	0.03229
			535.8	36.23																							461	-70.5875		461	129.435														461	-0.01632		461	0.03245
			536	36.1																							460.5	-68.3334		460.5	125.406														460.5	-0.01601		460.5	0.03197
			536.2	36.05																							460	-65.5934		460	126.416														460	-0.01558		460	0.03276
			536.4	35.99																							459.5	-64.8776		459.5	124.93														459.5	-0.01563		459.5	0.03288
			536.6	35.98																							459	-66.4122		459	121.684														459	-0.01625		459	0.03249
			536.8	35.99																							458.5	-63.3738		458.5	119.024														458.5	-0.01574		458.5	0.03224
			537	35.99																							458	-62.8238		458	117.319														458	-0.01588		458	0.03228
			537.2	36.03																							457.5	-59.5561		457.5	114.992														457.5	-0.01531		457.5	0.03214
			537.4	36.06																							457	-61.4828		457	112.587														457	-0.01609		457	0.03195
			537.6	36.05																							456.5	-59.0132		456.5	112.699														456.5	-0.01571		456.5	0.03248
			537.8	36.09																							456	-58.8735		456	112.13														456	-0.01596		456	0.03283
			538	36.07																							455.5	-54.718		455.5	111.433														455.5	-0.01513		455.5	0.03321
			538.2	36.09																							455	-54.643		455	113.772														455	-0.01541		455	0.03455
			538.4	36																							454.5	-55.6174		454.5	115.002														454.5	-0.01601		454.5	0.0356
			538.6	36.01																							454	-49.1561		454	112.742														454	-0.01443		454	0.03553
			538.8	35.92																							453.5	-49.3474		453.5	112.48														453.5	-0.01479		453.5	0.03615
			539	35.89																							453	-47.2711		453	112.17														453	-0.01445		453	0.03678
			539.2	35.85																							452.5	-45.9529		452.5	111.768														452.5	-0.01432		452.5	0.03738
			539.4	35.78																							452	-43.3663		452	109.573														452	-0.01378		452	0.0374
			539.6	35.71																							451.5	-45.0198		451.5	107.782														451.5	-0.01458		451.5	0.03752
			539.8	35.73																							451	-42.1695		451	105.261														451	-0.01392		451	0.03738
			540	35.71																							450.5	-41.5898		450.5	97.1161														450.5	-0.01398		450.5	0.03513
			540.2	35.74																							450	-39.6631		450	90.864														450	-0.01359		450	0.03351
			540.4	35.75
			540.6	35.76
			540.8	35.72
			541	35.66
			541.2	35.61
			541.4	35.65
			541.6	35.62
			541.8	35.57
			542	35.58
			542.2	35.54
			542.4	35.53
			542.6	35.44
			542.8	35.37
			543	35.34
			543.2	35.42
			543.4	35.38
			543.6	35.36
			543.8	35.39
			544	35.49
			544.2	35.48
			544.4	35.42
			544.6	35.49
			544.8	35.45
			545	35.46
			545.2	35.36
			545.4	35.33
			545.6	35.36
			545.8	35.31
			546	35.33
			546.2	35.29
			546.4	35.34
			546.6	35.4
			546.8	35.4
			547	35.39
			547.2	35.36
			547.4	35.31
			547.6	35.21
			547.8	35.22
			548	35.12
			548.2	35.05
			548.4	35.01
			548.6	34.98
			548.8	34.96
			549	35
			549.2	34.99
			549.4	34.98
			549.6	35
			549.8	34.98
			550	34.98
			550.2	34.96
			550.4	35.04
			550.6	34.98
			550.8	34.99
			551	35.07
			551.2	35.02
			551.4	34.99
			551.6	35.03
			551.8	34.99
			552	34.9
			552.2	34.9
			552.4	34.89
			552.6	34.91
			552.8	34.85
			553	34.81
			553.2	34.84
			553.4	34.8
			553.6	34.8
			553.8	34.78
			554	34.77
			554.2	34.72
			554.4	34.72
			554.6	34.74
			554.8	34.71
			555	34.74
			555.2	34.75
			555.4	34.74
			555.6	34.79
			555.8	34.76
			556	34.75
			556.2	34.74
			556.4	34.7
			556.6	34.64
			556.8	34.7
			557	34.71
			557.2	34.77
			557.4	34.75
			557.6	34.71
			557.8	34.72
			558	34.76
			558.2	34.72
			558.4	34.75
			558.6	34.77
			558.8	34.74
			559	34.72
			559.2	34.71
			559.4	34.77
			559.6	34.72
			559.8	34.75
			560	34.71
			560.2	34.71
			560.4	34.6
			560.6	34.59
			560.8	34.62
			561	34.68
			561.2	34.64
			561.4	34.65
			561.6	34.53
			561.8	34.59
			562	34.55
			562.2	34.64
			562.4	34.71
			562.6	34.65
			562.8	34.58
			563	34.56
			563.2	34.57
			563.4	34.53
			563.6	34.46
			563.8	34.44
			564	34.43
			564.2	34.42
			564.4	34.46
			564.6	34.48
			564.8	34.41
			565	34.42
			565.2	34.38
			565.4	34.42
			565.6	34.39
			565.8	34.3
			566	34.24
			566.2	34.21
			566.4	34.28
			566.6	34.28
			566.8	34.29
			567	34.37
			567.2	34.32
			567.4	34.29
			567.6	34.23
			567.8	34.19
			568	34.17
			568.2	34.2
			568.4	34.22
			568.6	34.2
			568.8	34.18
			569	34.21
			569.2	34.2
			569.4	34.2
			569.6	34.26
			569.8	34.25
			570	34.25
			570.2	34.23
			570.4	34.28
			570.6	34.33
			570.8	34.26
			571	34.23
			571.2	34.21
			571.4	34.2
			571.6	34.11
			571.8	34.1
			572	34.06
			572.2	34.1
			572.4	34.06
			572.6	34.01
			572.8	33.96
			573	34.01
			573.2	33.97
			573.4	33.93
			573.6	33.98
			573.8	34.05
			574	34.03
			574.2	34.05
			574.4	34.03
			574.6	34.1
			574.8	34.04
			575	34.07
			575.2	33.99
			575.4	33.98
			575.6	34
			575.8	34
			576	33.99
			576.2	34.04
			576.4	34
			576.6	33.96
			576.8	34
			577	33.99
			577.2	33.94
			577.4	33.95
			577.6	33.97
			577.8	33.94
			578	33.88
			578.2	33.93
			578.4	33.86
			578.6	33.87
			578.8	33.89
			579	33.9
			579.2	33.85
			579.4	33.88
			579.6	33.91
			579.8	33.82
			580	33.82
			580.2	33.85
			580.4	33.84
			580.6	33.87
			580.8	33.86
			581	33.8
			581.2	33.72
			581.4	33.77
			581.6	33.81
			581.8	33.68
			582	33.63
			582.2	33.62
			582.4	33.62
			582.6	33.63
			582.8	33.59
			583	33.66
			583.2	33.62
			583.4	33.57
			583.6	33.61
			583.8	33.64
			584	33.6
			584.2	33.61
			584.4	33.71
			584.6	33.72
			584.8	33.64
			585	33.62
			585.2	33.57
			585.4	33.52
			585.6	33.54
			585.8	33.5
			586	33.47
			586.2	33.52
			586.4	33.37
			586.6	33.39
			586.8	33.48
			587	33.45
			587.2	33.45
			587.4	33.36
			587.6	33.42
			587.8	33.37
			588	33.4
			588.2	33.37
			588.4	33.39
			588.6	33.42
			588.8	33.35
			589	33.45
			589.2	33.41
			589.4	33.37
			589.6	33.26
			589.8	33.22
			590	33.26
			590.2	33.2
			590.4	33.32
			590.6	33.33
			590.8	33.33
			591	33.27
			591.2	33.26
			591.4	33.21
			591.6	33.18
			591.8	33.18
			592	33.19
			592.2	33.2
			592.4	33.24
			592.6	33.2
			592.8	33.15
			593	33.18
			593.2	33.2
			593.4	33.2
			593.6	33.2
			593.8	33.17
			594	33.2
			594.2	33.2
			594.4	33.2
			594.6	33.16
			594.8	33.2
			595	33.14
			595.2	33.11
			595.4	33.1
			595.6	33.03
			595.8	33.03
			596	33.13
			596.2	33.12
			596.4	33.04
			596.6	32.99
			596.8	33
			597	32.93
			597.2	32.82
			597.4	32.91
			597.6	32.82
			597.8	32.77
			598	32.73
			598.2	32.79
			598.4	32.8
			598.6	32.7
			598.8	32.75
			599	32.78
			599.2	32.84
			599.4	32.79
			599.6	32.76
			599.8	32.76
			600	32.76
			600.2	32.66
			600.4	32.63
			600.6	32.65
			600.8	32.63
			601	32.57
			601.2	32.55
			601.4	32.51
			601.6	32.58
			601.8	32.55
			602	32.49
			602.2	32.47
			602.4	32.51
			602.6	32.48
			602.8	32.5
			603	32.45
			603.2	32.36
			603.4	32.26
			603.6	32.2
			603.8	32.23
			604	32.21
			604.2	32.12
			604.4	32.09
			604.6	32.14
			604.8	32.11
			605	32.13
			605.2	32.16
			605.4	32.13
			605.6	32.17
			605.8	32.08
			606	32.05
			606.2	31.96
			606.4	31.93
			606.6	31.89
			606.8	31.92
			607	31.89
			607.2	31.76
			607.4	31.77
			607.6	31.81
			607.8	31.9
			608	31.85
			608.2	31.83
			608.4	31.77
			608.6	31.77
			608.8	31.73
			609	31.68
			609.2	31.66
			609.4	31.65
			609.6	31.57
			609.8	31.53
			610	31.56
			610.2	31.48
			610.4	31.49
			610.6	31.52
			610.8	31.49
			611	31.37
			611.2	31.33
			611.4	31.36
			611.6	31.4
			611.8	31.32
			612	31.3
			612.2	31.27
			612.4	31.08
			612.6	31.12
			612.8	31.2
			613	31.18
			613.2	31.18
			613.4	31.15
			613.6	31.07
			613.8	31.09
			614	31.06
			614.2	31.02
			614.4	31.02
			614.6	30.94
			614.8	30.93
			615	30.94
			615.2	30.93
			615.4	30.81
			615.6	30.83
			615.8	30.77
			616	30.68
			616.2	30.67
			616.4	30.66
			616.6	30.58
			616.8	30.6
			617	30.6
			617.2	30.64
			617.4	30.59
			617.6	30.56
			617.8	30.42
			618	30.4
			618.2	30.27
			618.4	30.31
			618.6	30.27
			618.8	30.24
			619	30.31
			619.2	30.3
			619.4	30.26
			619.6	30.23
			619.8	30.19
			620	30.23
			620.2	30.21
			620.4	30.13
			620.6	30.1
			620.8	30.14
			621	30.07
			621.2	30.08
			621.4	30
			621.6	29.94
			621.8	29.96
			622	29.86
			622.2	29.8
			622.4	29.75
			622.6	29.73
			622.8	29.72
			623	29.85
			623.2	29.84
			623.4	29.74
			623.6	29.68
			623.8	29.62
			624	29.56
			624.2	29.54
			624.4	29.47
			624.6	29.39
			624.8	29.28
			625	29.33
			625.2	29.27
			625.4	29.3
			625.6	29.28
			625.8	29.25
			626	29.15
			626.2	29.09
			626.4	29
			626.6	29.08
			626.8	28.99
			627	28.98
			627.2	28.92
			627.4	28.94
			627.6	28.91
			627.8	28.84
			628	28.8
			628.2	28.8
			628.4	28.76
			628.6	28.72
			628.8	28.61
			629	28.62
			629.2	28.58
			629.4	28.62
			629.6	28.58
			629.8	28.52
			630	28.48
			630.2	28.33
			630.4	28.33
			630.6	28.25
			630.8	28.19
			631	28.16
			631.2	28.08
			631.4	28.15
			631.6	28.11
			631.8	28.02
			632	28.1
			632.2	28.12
			632.4	28.04
			632.6	28.12
			632.8	28.11
			633	28.01
			633.2	27.94
			633.4	27.89
			633.6	27.82
			633.8	27.87
			634	27.88
			634.2	27.8
			634.4	27.75
			634.6	27.68
			634.8	27.66
			635	27.65
			635.2	27.61
			635.4	27.57
			635.6	27.7
			635.8	27.63
			636	27.53
			636.2	27.54
			636.4	27.37
			636.6	27.36
			636.8	27.39
			637	27.3
			637.2	27.27
			637.4	27.26
			637.6	27.16
			637.8	27
			638	26.9
			638.2	26.8
			638.4	26.81
			638.6	26.75
			638.8	26.75
			639	26.58
			639.2	26.46
			639.4	26.38
			639.6	26.3
			639.8	26.28
			640	26.31
			640.2	26.32
			640.4	26.34
			640.6	26.2
			640.8	26.21
			641	26.18
			641.2	26.14
			641.4	26.08
			641.6	26.05
			641.8	26.08
			642	26.08
			642.2	26.06
			642.4	25.96
			642.6	25.81
			642.8	25.71
			643	25.62
			643.2	25.54
			643.4	25.49
			643.6	25.44
			643.8	25.54
			644	25.61
			644.2	25.56
			644.4	25.51
			644.6	25.47
			644.8	25.36
			645	25.24
			645.2	25.27
			645.4	25.28
			645.6	25.12
			645.8	25.03
			646	24.97
			646.2	25.06
			646.4	25.14
			646.6	25.06
			646.8	25.04
			647	24.94
			647.2	25.02
			647.4	24.97
			647.6	24.9
			647.8	24.84
			648	24.75
			648.2	24.69
			648.4	24.6
			648.6	24.55
			648.8	24.53
			649	24.58
			649.2	24.51
			649.4	24.39
			649.6	24.31
			649.8	24.39
			650	24.3
			650.2	24.31
			650.4	24.28
			650.6	24.2
			650.8	24.13
			651	24.04
			651.2	24.02
			651.4	23.97
			651.6	24.05
			651.8	24.11
			652	24.01
			652.2	23.96
			652.4	23.93
			652.6	23.9
			652.8	23.87
			653	23.8
			653.2	23.76
			653.4	23.71
			653.6	23.63
			653.8	23.72
			654	23.62
			654.2	23.5
			654.4	23.45
			654.6	23.48
			654.8	23.4
			655	23.33
			655.2	23.21
			655.4	23.24
			655.6	23.22
			655.8	23.13
			656	23.18
			656.2	23.08
			656.4	23.03
			656.6	23.05
			656.8	22.93
			657	22.85
			657.2	22.83
			657.4	22.72
			657.6	22.63
			657.8	22.58
			658	22.61
			658.2	22.61
			658.4	22.54
			658.6	22.49
			658.8	22.52
			659	22.42
			659.2	22.33
			659.4	22.28
			659.6	22.33
			659.8	22.37
			660	22.31
			660.2	22.25
			660.4	22.22
			660.6	22.17
			660.8	22.22
			661	22.22
			661.2	22.14
			661.4	22.11
			661.6	21.99
			661.8	21.94
			662	21.9
			662.2	21.89
			662.4	21.76
			662.6	21.75
			662.8	21.77
			663	21.73
			663.2	21.86
			663.4	21.77
			663.6	21.68
			663.8	21.54
			664	21.44
			664.2	21.47
			664.4	21.4
			664.6	21.44
			664.8	21.34
			665	21.32
			665.2	21.33
			665.4	21.25
			665.6	21.19
			665.8	21.19
			666	21.25
			666.2	21.32
			666.4	21.15
			666.6	21.14
			666.8	21.14
			667	21.05
			667.2	21.02
			667.4	20.96
			667.6	20.87
			667.8	20.79
			668	20.68
			668.2	20.66
			668.4	20.59
			668.6	20.67
			668.8	20.59
			669	20.51
			669.2	20.46
			669.4	20.36
			669.6	20.36
			669.8	20.35
			670	20.27
			670.2	20.28
			670.4	20.25
			670.6	20.14
			670.8	20.07
			671	20.04
			671.2	20.08
			671.4	20.07
			671.6	19.97
			671.8	19.93
			672	19.81
			672.2	19.75
			672.4	19.77
			672.6	19.7
			672.8	19.63
			673	19.62
			673.2	19.72
			673.4	19.71
			673.6	19.64
			673.8	19.61
			674	19.49
			674.2	19.41
			674.4	19.36
			674.6	19.37
			674.8	19.32
			675	19.29
			675.2	19.23
			675.4	19.06
			675.6	18.96
			675.8	18.97
			676	19.04
			676.2	19.02
			676.4	19.01
			676.6	18.98
			676.8	18.92
			677	18.86
			677.2	18.74
			677.4	18.7
			677.6	18.7
			677.8	18.61
			678	18.61
			678.2	18.56
			678.4	18.48
			678.6	18.38
			678.8	18.34
			679	18.37
			679.2	18.33
			679.4	18.33
			679.6	18.19
			679.8	18.02
			680	18.05
			680.2	18.05
			680.4	17.98
			680.6	17.97
			680.8	18.03
			681	17.88
			681.2	17.82
			681.4	17.76
			681.6	17.91
			681.8	17.79
			682	17.69
			682.2	17.68
			682.4	17.63
			682.6	17.7
			682.8	17.61
			683	17.62
			683.2	17.59
			683.4	17.53
			683.6	17.52
			683.8	17.38
			684	17.29
			684.2	17.28
			684.4	17.32
			684.6	17.3
			684.8	17.21
			685	17.22
			685.2	17.15
			685.4	17.15
			685.6	17.12
			685.8	17.04
			686	17
			686.2	16.98
			686.4	16.84
			686.6	16.79
			686.8	16.86
			687	16.78
			687.2	16.83
			687.4	16.77
			687.6	16.68
			687.8	16.58
			688	16.64
			688.2	16.59
			688.4	16.48
			688.6	16.4
			688.8	16.21
			689	16.22
			689.2	16.28
			689.4	16.29
			689.6	16.29
			689.8	16.29
			690	16.19
			690.2	16.13
			690.4	16.07
			690.6	16
			690.8	15.97
			691	15.95
			691.2	15.88
			691.4	15.94
			691.6	16.03
			691.8	15.78
			692	15.87
			692.2	15.7
			692.4	15.77
			692.6	15.71
			692.8	15.65
			693	15.69
			693.2	15.61
			693.4	15.46
			693.6	15.43
			693.8	15.39
			694	15.37
			694.2	15.41
			694.4	15.38
			694.6	15.36
			694.8	15.38
			695	15.41
			695.2	15.22
			695.4	15.17
			695.6	15.04
			695.8	14.99
			696	15.04
			696.2	15.09
			696.4	15.17
			696.6	15.15
			696.8	15.09
			697	15.01
			697.2	15.02
			697.4	15
			697.6	14.92
			697.8	14.9
			698	14.88
			698.2	14.97
			698.4	14.93
			698.6	14.86
			698.8	14.93
			699	14.87
			699.2	14.81
			699.4	14.85
			699.6	14.72
			699.8	14.76
			700	14.79

## Sheet: Figure 3
Figure 3b									Figure 3c
Blue			Green			Red			Blue						Green						Red
Wavelength	Normalized Intensity		Wavelength	Normalized Intensity		Wavelength	Normalized Intensity		L			R			L			R			L			R
400	0.000132351		450	3.69658e-05		500	0.000184247		Wavelength	CPL		Wavelength	CPL		Wavelength	CPL		Wavelength	CPL		Wavelength	CPL		Wavelength	CPL
400.2	0.000176468		450.2	0.000110898		500.2	0.000184247		600	-0.06024		600	-0.559		650	1.90538		650	0.29411		750	511.782		750	-346.456
400.4	0.000132351		450.4	0.000110898		500.4	0.000230309		599.5	0.18136		599.5	-0.69271		649.5	2.05524		649.5	-0.64415		749.5	516.541		749.5	-353.921
400.6	8.8234e-05		450.6	0.000110898		500.6	0.000184247		599	0.76795		599	-0.46443		649	0.50306		649	-1.34919		749	528.63		749	-345.783
400.8	0.000132351		450.8	3.69658e-05		500.8	0.000184247		598.5	1.05388		598.5	-0.62226		648.5	0.86356		648.5	-2.47663		748.5	542.188		748.5	-339.347
401	0.000132351		451	0.000110898		501	0.000184247		598	0.9484		598	0.50286		648	0.59603		648	-1.29971		748	542.76		748	-330.547
401.2	8.8234e-05		451.2	0.000110898		501.2	0.000230309		597.5	0.61		597.5	0.49182		647.5	1.1253		647.5	-2.0436		747.5	568.232		747.5	-325.231
401.4	8.8234e-05		451.4	7.39317e-05		501.4	0.000184247		597	0.91583		597	0.49841		647	1.32057		647	-2.05469		747	584.512		747	-329.24
401.6	8.8234e-05		451.6	3.69658e-05		501.6	0.000230309		596.5	0.64793		596.5	-0.05779		646.5	2.62195		646.5	-2.37126		746.5	588.37		746.5	-310.912
401.8	0.000132351		451.8	7.39317e-05		501.8	0.000230309		596	0.81677		596	1.27966		646	1.51458		646	-2.6911		746	605.759		746	-333.191
402	8.8234e-05		452	0.000110898		502	0.00027637		595.5	0.42358		595.5	1.03197		645.5	0.31563		645.5	-2.83496		745.5	635.332		745.5	-328.265
402.2	4.4117e-05		452.2	7.39317e-05		502.2	0.000230309		595	0.04618		595	-2.32861		645	0.75469		645	-2.75479		745	642.405		745	-352.91
402.4	4.4117e-05		452.4	3.69658e-05		502.4	0.000230309		594.5	0.08884		594.5	-3.73558		644.5	-0.61143		644.5	-2.21613		744.5	636.89		744.5	-346.429
402.6	4.4117e-05		452.6	0.000147863		502.6	0.000230309		594	-0.2582		594	-5.34899		644	-0.66467		644	-2.5309		744	650.721		744	-367.222
402.8	0		452.8	0.000147863		502.8	0.000322432		593.5	-0.09769		593.5	-5.48428		643.5	2.11047		643.5	-2.68163		743.5	656.144		743.5	-374.506
403	4.4117e-05		453	0.000147863		503	0.00027637		593	-0.21534		593	-5.35127		643	-0.26427		643	-3.71738		743	670.097		743	-380.329
403.2	8.8234e-05		453.2	0.000184829		503.2	0.00027637		592.5	0.17888		592.5	-3.94318		642.5	-0.4842		642.5	-2.52378		742.5	660.807		742.5	-393.269
403.4	8.8234e-05		453.4	0.000147863		503.4	0.00027637		592	0.36506		592	-5.61927		642	1.64829		642	-3.44815		742	667.62		742	-398.817
403.6	0.000132351		453.6	7.39317e-05		503.6	0.00027637		591.5	0.54595		591.5	-6.16441		641.5	2.18106		641.5	-3.12362		741.5	688.854		741.5	-405.711
403.8	0.000132351		453.8	7.39317e-05		503.8	0.00027637		591	0.9544		591	-6.18192		641	4.53222		641	-2.47504		741	672.014		741	-422.508
404	8.8234e-05		454	3.69658e-05		504	0.000230309		590.5	0.75403		590.5	-4.88349		640.5	7.17578		640.5	-2.39587		740.5	703.157		740.5	-428.47
404.2	8.8234e-05		454.2	7.39317e-05		504.2	0.000322432		590	0.22191		590	-5.06638		640	7.60328		640	-3.66307		740	704.469		740	-436.183
404.4	0.000132351		454.4	0.000110898		504.4	0.000230309		589.5	0.05895		589.5	-4.43927		639.5	6.05474		639.5	-2.53039		739.5	719.906		739.5	-432.638
404.6	0.000176468		454.6	7.39317e-05		504.6	0.00027637		589	0.31972		589	-3.77363		639	5.91173		639	-3.58035		739	741.421		739	-450.841
404.8	0.000132351		454.8	7.39317e-05		504.8	0.000322432		588.5	0.22135		588.5	-3.80745		638.5	5.86557		638.5	-3.93067		738.5	744.822		738.5	-447.053
405	8.8234e-05		455	0.000110898		505	0.00027637		588	-0.05926		588	-3.76364		638	5.68459		638	-5.6108		738	760.006		738	-449.892
405.2	0.000132351		455.2	0.000110898		505.2	0.000230309		587.5	-0.38912		587.5	-3.36124		637.5	5.94299		637.5	-6.35739		737.5	770.248		737.5	-456.689
405.4	0.000176468		455.4	3.69658e-05		505.4	0.00027637		587	-0.63057		587	-3.70059		637	5.29395		637	-6.99482		737	776.137		737	-485.024
405.6	0.000220585		455.6	3.69658e-05		505.6	0.000230309		586.5	-0.58674		586.5	-3.36378		636.5	5.52366		636.5	-7.23456		736.5	789.668		736.5	-489.466
405.8	0.000176468		455.8	7.39317e-05		505.8	0.000138185		586	0.000543328		586	-2.70577		636	5.31537		636	-8.4167		736	796.029		736	-493.14
406	0.000132351		456	3.69658e-05		506	0.000138185		585.5	-0.10727		585.5	-1.02486		635.5	7.48791		635.5	-9.68789		735.5	817.512		735.5	-496.922
406.2	0.000132351		456.2	3.69658e-05		506.2	4.60617e-05		585	-0.07323		585	-1.10632		635	8.45832		635	-8.86024		735	843.556		735	-506.659
406.4	0.000176468		456.4	3.69658e-05		506.4	4.60617e-05		584.5	-0.33809		584.5	-0.86109		634.5	10.1442		634.5	-10.7294		734.5	859.682		734.5	-516.591
406.6	0.000132351		456.6	3.69658e-05		506.6	0.000184247		584	-0.3089		584	-0.45196		634	10.4259		634	-14.2502		734	887.728		734	-512.065
406.8	0.000132351		456.8	7.39317e-05		506.8	0.000138185		583.5	-0.45283		583.5	1.00349		633.5	14.5888		633.5	-16.2844		733.5	898.71		733.5	-484.278
407	8.8234e-05		457	3.69658e-05		507	0.000184247		583	-0.74258		583	2.04752		633	16.6739		633	-20.8807		733	917		733	-480.569
407.2	8.8234e-05		457.2	0		507.2	0.000230309		582.5	-0.63961		582.5	3.36625		632.5	18.7		632.5	-29.4205		732.5	941.005		732.5	-489.424
407.4	8.8234e-05		457.4	3.69658e-05		507.4	0.00027637		582	-0.94461		582	2.22312		632	23.3961		632	-33.2099		732	974.638		732	-495.523
407.6	8.8234e-05		457.6	0		507.6	0.000230309		581.5	-1.09432		581.5	4.36849		631.5	30.3086		631.5	-36.932		731.5	998.411		731.5	-525.076
407.8	8.8234e-05		457.8	7.39317e-05		507.8	0.00027637		581	-1.31295		581	3.45848		631	35.1708		631	-47.2984		731	987.842		731	-562.722
408	0.000176468		458	7.39317e-05		508	0.000184247		580.5	-1.55199		580.5	2.33402		630.5	42.1234		630.5	-56.3487		730.5	1004.18		730.5	-573.664
408.2	8.8234e-05		458.2	7.39317e-05		508.2	0.00027637		580	-1.55585		580	1.61093		630	49.9935		630	-63.5544		730	1010.36		730	-600.657
408.4	8.8234e-05		458.4	3.69658e-05		508.4	0.00027637		579.5	-1.29187		579.5	2.08938		629.5	58.623		629.5	-76.5763		729.5	1041.17		729.5	-620.907
408.6	0.000176468		458.6	7.39317e-05		508.6	0.000184247		579	-0.90614		579	1.03098		629	71.4647		629	-86.4989		729	1062.36		729	-659.452
408.8	0.000132351		458.8	0.000110898		508.8	0.000138185		578.5	-0.65636		578.5	1.29414		628.5	82.1524		628.5	-103.691		728.5	1066.54		728.5	-667.704
409	0.000132351		459	0.000110898		509	9.21234e-05		578	-0.38739		578	1.91627		628	97.4787		628	-117.688		728	1066.33		728	-683.178
409.2	0.000132351		459.2	7.39317e-05		509.2	0.000138185		577.5	-0.5891		577.5	2.16035		627.5	109.889		627.5	-136.522		727.5	1063.24		727.5	-679.637
409.4	8.8234e-05		459.4	0.000110898		509.4	0.000138185		577	-1.07185		577	-0.47581		627	126.815		627	-158.075		727	1079.31		727	-692.881
409.6	8.8234e-05		459.6	0.000110898		509.6	0.000138185		576.5	-0.28558		576.5	0.44951		626.5	142.297		626.5	-176.135		726.5	1089.28		726.5	-687.384
409.8	8.8234e-05		459.8	0.000147863		509.8	0.000184247		576	-0.15042		576	2.20684		626	157.405		626	-191.021		726	1114.87		726	-677.642
410	8.8234e-05		460	0.000110898		510	0.000138185		575.5	-0.12023		575.5	2.06029		625.5	172.058		625.5	-217.07		725.5	1131.62		725.5	-689.347
410.2	0.000176468		460.2	7.39317e-05		510.2	0.000184247		575	0.01533		575	2.67771		625	190.13		625	-237.841		725	1141.17		725	-699.385
410.4	0.000176468		460.4	7.39317e-05		510.4	0.000230309		574.5	0.41337		574.5	2.22095		624.5	207.538		624.5	-263.738		724.5	1149.48		724.5	-711.337
410.6	0.000176468		460.6	0.000110898		510.6	0.000322432		574	0.82008		574	1.04636		624	231.169		624	-291.234		724	1174.06		724	-717.674
410.8	0.000220585		460.8	0.000110898		510.8	0.000230309		573.5	0.96957		573.5	1.82144		623.5	248.872		623.5	-324.496		723.5	1177.08		723.5	-714.507
411	0.000176468		461	0.000110898		511	0.000184247		573	1.18583		573	3.42022		623	269.868		623	-355.293		723	1193.9		723	-721.548
411.2	0.000264702		461.2	0.000110898		511.2	9.21234e-05		572.5	0.98088		572.5	2.68413		622.5	292.267		622.5	-388.651		722.5	1203.98		722.5	-723.291
411.4	0.000264702		461.4	3.69658e-05		511.4	0.000138185		572	0.94014		572	1.29182		622	311.905		622	-424.862		722	1209.11		722	-720.156
411.6	0.000176468		461.6	3.69658e-05		511.6	0.000184247		571.5	0.82165		571.5	-0.37618		621.5	337.902		621.5	-465.635		721.5	1194.41		721.5	-727.033
411.8	0.000264702		461.8	0.000110898		511.8	0.000184247		571	0.52177		571	-1.87599		621	361.428		621	-499.138		721	1196.64		721	-724.195
412	0.000220585		462	0.000110898		512	0.000138185		570.5	0.45304		570.5	-1.02251		620.5	389.093		620.5	-536.761		720.5	1195.15		720.5	-727.721
412.2	0.000220585		462.2	0.000110898		512.2	0.000138185		570	-0.03875		570	-1.72815		620	411.063		620	-561.461		720	1209.5		720	-723.66
412.4	0.000176468		462.4	0.000147863		512.4	0.000138185		569.5	-0.40366		569.5	-2.15511		619.5	430.665		619.5	-596.201		719.5	1232.34		719.5	-750.413
412.6	0.000132351		462.6	0.000147863		512.6	0.000138185		569	0.05629		569	-1.96025		619	463.554		619	-633.062		719	1243.65		719	-756.236
412.8	0.000176468		462.8	0.000110898		512.8	9.21234e-05		568.5	-0.03305		568.5	-2.66315		618.5	495.765		618.5	-654.475		718.5	1277.35		718.5	-768.143
413	0.000176468		463	7.39317e-05		513	9.21234e-05		568	0.02546		568	-1.78396		618	524.507		618	-696.992		718	1284.14		718	-766.483
413.2	0.000176468		463.2	0.000110898		513.2	0.000138185		567.5	-0.30219		567.5	-1.6602		617.5	551.274		617.5	-735.618		717.5	1305.32		717.5	-769.041
413.4	0.000176468		463.4	0.000110898		513.4	0.000138185		567	-0.28202		567	-0.62378		617	584.432		617	-783.323		717	1330.05		717	-782.908
413.6	0.000176468		463.6	0.000110898		513.6	9.21234e-05		566.5	-0.62968		566.5	-1.23931		616.5	620.642		616.5	-825.846		716.5	1369.26		716.5	-794.76
413.8	0.000132351		463.8	0.000184829		513.8	0.000138185		566	-0.54718		566	-0.8926		616	645.168		616	-870.755		716	1364.38		716	-805.359
414	0.000176468		464	0.000147863		514	0.000184247		565.5	-0.38255		565.5	-0.68659		615.5	674.855		615.5	-912.828		715.5	1363.27		715.5	-805.793
414.2	0.000176468		464.2	0.000110898		514.2	0.000138185		565	-0.25299		565	-2.22736		615	703.796		615	-947.638		715	1375.83		715	-807.583
414.4	0.000132351		464.4	0.000110898		514.4	9.21234e-05		564.5	-0.44229		564.5	-1.43454		614.5	731.326		614.5	-993.44		714.5	1385.41		714.5	-830.913
414.6	0.000132351		464.6	0.000110898		514.6	4.60617e-05		564	-0.57523		564	-0.81237		614	769.534		614	-1039.52		714	1376.42		714	-835.035
414.8	0.000176468		464.8	0.000184829		514.8	0		563.5	-0.31133		563.5	-0.15862		613.5	787.816		613.5	-1088.9		713.5	1390.32		713.5	-855.072
415	0.000132351		465	0.000184829		515	0.000138185		563	-0.07045		563	-1.28171		613	816.195		613	-1125.64		713	1386.32		713	-858.45
415.2	0.000132351		465.2	0.000184829		515.2	0.000138185		562.5	0.17364		562.5	-0.37081		612.5	845.89		612.5	-1169.93		712.5	1406.48		712.5	-860.962
415.4	0.000132351		465.4	0.000184829		515.4	0.000138185		562	0.23802		562	-0.82152		612	888.056		612	-1223.83		712	1407.95		712	-843.454
415.6	0.000176468		465.6	0.000147863		515.6	9.21234e-05		561.5	0.3124		561.5	0.6497		611.5	923.471		611.5	-1275.02		711.5	1436.57		711.5	-860.9
415.8	0.000132351		465.8	0.000184829		515.8	0.000184247		561	0.14434		561	2.73677		611	953.957		611	-1328.52		711	1440.55		711	-885.514
416	0.000176468		466	0.000184829		516	0.000138185		560.5	0.60998		560.5	1.82179		610.5	982.196		610.5	-1370.77		710.5	1456.27		710.5	-887.056
416.2	0.000220585		466.2	0.000147863		516.2	0.000184247		560	1.01724		560	1.37783		610	1010.88		610	-1411.82		710	1467.75		710	-899.118
416.4	0.000220585		466.4	0.000221795		516.4	0.000138185		559.5	1.08626		559.5	1.63772		609.5	1044.42		609.5	-1452.01		709.5	1498.4		709.5	-919.593
416.6	0.000176468		466.6	0.000221795		516.6	0.000184247		559	1.14424		559	1.61677		609	1087.9		609	-1488.74		709	1529.42		709	-926.564
416.8	0.000176468		466.8	0.000221795		516.8	0.000138185		558.5	0.53427		558.5	0.79043		608.5	1123.27		608.5	-1508.97		708.5	1541.15		708.5	-914.989
417	0.000132351		467	0.000221795		517	0.000138185		558	0.11139		558	-0.37077		608	1160.42		608	-1538.5		708	1564.57		708	-938.702
417.2	0.000132351		467.2	0.000221795		517.2	0.000138185		557.5	-0.12133		557.5	-0.79403		607.5	1191.66		607.5	-1579.07		707.5	1607.72		707.5	-958.081
417.4	0.000176468		467.4	0.000184829		517.4	0.000184247		557	-0.1624		557	-0.76187		607	1207.37		607	-1624.79		707	1653.64		707	-950.092
417.6	0.000176468		467.6	0.000258761		517.6	0.000184247		556.5	-0.02536		556.5	-0.7356		606.5	1236.27		606.5	-1663.89		706.5	1670.34		706.5	-952.231
417.8	0.000176468		467.8	0.000258761		517.8	0.000138185		556	-0.54154		556	-0.73169		606	1259.05		606	-1709.74		706	1698.45		706	-961.395
418	0.000176468		468	0.000295727		518	0.000138185		555.5	-0.08737		555.5	-0.68407		605.5	1284.48		605.5	-1767.8		705.5	1715.76		705.5	-970.056
418.2	0.000176468		468.2	0.000369658		518.2	4.60617e-05		555	-0.44194		555	-1.32744		605	1313.53		605	-1817.32		705	1707.42		705	-967.736
418.4	0.000132351		468.4	0.000295727		518.4	4.60617e-05		554.5	-0.24738		554.5	-0.81		604.5	1353.24		604.5	-1873.48		704.5	1725.97		704.5	-1005.05
418.6	0.000132351		468.6	0.000295727		518.6	0.000138185		554	0.45749		554	0.88396		604	1380.42		604	-1923.92		704	1746.98		704	-1024.99
418.8	0.000132351		468.8	0.000258761		518.8	0.000184247		553.5	0.84679		553.5	-0.18168		603.5	1402.79		603.5	-1977.08		703.5	1745.5		703.5	-1051.17
419	0.000132351		469	0.000295727		519	0.000138185		553	1.07825		553	-1.77723		603	1448.64		603	-2032.93		703	1741.28		703	-1062.14
419.2	8.8234e-05		469.2	0.000295727		519.2	0.000138185		552.5	1.53106		552.5	-2.13643		602.5	1465.34		602.5	-2067.56		702.5	1718.46		702.5	-1077.61
419.4	0.000132351		469.4	0.000332693		519.4	0.000230309		552	2.18082		552	-2.85264		602	1509.54		602	-2124.97		702	1711.96		702	-1099.2
419.6	8.8234e-05		469.6	0.000332693		519.6	0.000184247		551.5	2.01885		551.5	-1.50859		601.5	1551.49		601.5	-2152.95		701.5	1722.21		701.5	-1094.05
419.8	8.8234e-05		469.8	0.000295727		519.8	0.000184247		551	2.64302		551	-0.53608		601	1573.2		601	-2196.01		701	1763.74		701	-1136.79
420	8.8234e-05		470	0.000258761		520	0.00027637		550.5	3.2316		550.5	-0.01462		600.5	1607.72		600.5	-2238.49		700.5	1793.29		700.5	-1115.34
420.2	0.000176468		470.2	0.000295727		520.2	0.000322432		550	2.62531		550	0.45956		600	1634.51		600	-2312.25		700	1787.32		700	-1109.73
420.4	0.000220585		470.4	0.000295727		520.4	0.000322432		549.5	1.82562		549.5	0.4182		599.5	1675.51		599.5	-2350.88		699.5	1810.79		699.5	-1094.18
420.6	0.000176468		470.6	0.000258761		520.6	0.00027637		549	1.7425		549	0.10048		599	1720.22		599	-2395.04		699	1834.07		699	-1069.02
420.8	0.000176468		470.8	0.000295727		520.8	0.000322432		548.5	1.80157		548.5	1.306		598.5	1740.89		598.5	-2454.75		698.5	1863.23		698.5	-1074.34
421	0.000176468		471	0.000332693		521	0.000230309		548	1.6749		548	0.68048		598	1789.12		598	-2505.11		698	1881.37		698	-1077.66
421.2	0.000264702		471.2	0.000332693		521.2	0.000138185		547.5	1.65287		547.5	1.71372		597.5	1835.41		597.5	-2548.58		697.5	1913.21		697.5	-1120.8
421.4	0.000308819		471.4	0.000369658		521.4	0.000184247		547	1.53153		547	0.32433		597	1868.13		597	-2602.88		697	1915.78		697	-1098.34
421.6	0.000264702		471.6	0.000369658		521.6	0.000230309		546.5	1.12786		546.5	0.06044		596.5	1929.66		596.5	-2656.56		696.5	1916.32		696.5	-1103.14
421.8	0.000220585		471.8	0.000406624		521.8	0.000322432		546	1.18039		546	-0.45328		596	1958.41		596	-2697.82		696	1950.34		696	-1115.74
422	0.000264702		472	0.000332693		522	0.000322432		545.5	1.33873		545.5	-0.34633		595.5	2002.36		595.5	-2746.29		695.5	1959.6		695.5	-1116.47
422.2	0.000220585		472.2	0.000332693		522.2	0.00027637		545	1.81082		545	-0.87678		595	2041.5		595	-2788.89		695	1973.3		695	-1142.89
422.4	0.000264702		472.4	0.000295727		522.4	0.00027637		544.5	1.34173		544.5	-0.77397		594.5	2075.72		594.5	-2823.4		694.5	1989.69		694.5	-1161.31
422.6	0.000264702		472.6	0.000332693		522.6	0.00027637		544	1.49854		544	-1.32077		594	2118.29		594	-2877.03		694	2003.39		694	-1173.9
422.8	0.000220585		472.8	0.000332693		522.8	0.000322432		543.5	1.4881		543.5	-1.49811		593.5	2156.83		593.5	-2909.58		693.5	2012.49		693.5	-1124.24
423	0.000220585		473	0.000295727		523	0.000322432		543	1.55842		543	-1.43028		593	2182.95		593	-2956.75		693	2006.6		693	-1137.19
423.2	0.000132351		473.2	0.000332693		523.2	0.000322432		542.5	1.76353		542.5	-3.5029		592.5	2224.84		592.5	-2998.49		692.5	2008.49		692.5	-1133.06
423.4	0.000132351		473.4	0.000295727		523.4	0.00027637		542	1.20915		542	-1.98529		592	2263.34		592	-3052.65		692	2020.28		692	-1140.62
423.6	0.000132351		473.6	0.000332693		523.6	0.000322432		541.5	1.73518		541.5	-0.81672		591.5	2297.7		591.5	-3120.87		691.5	2011.56		691.5	-1162.79
423.8	0.000132351		473.8	0.000369658		523.8	0.00027637		541	1.32637		541	-0.342		591	2331.44		591	-3182.73		691	2050.55		691	-1168.11
424	0.000132351		474	0.000332693		524	0.000322432		540.5	2.05453		540.5	-1.5598		590.5	2376.7		590.5	-3240.91		690.5	2045.01		690.5	-1148.61
424.2	0.000132351		474.2	0.00044359		524.2	0.00027637		540	1.78429		540	-2.38573		590	2407.46		590	-3302.45		690	2074.89		690	-1169.76
424.4	0.000176468		474.4	0.000406624		524.4	0.000368494		539.5	1.76302		539.5	-2.67439		589.5	2443.6		589.5	-3386.33		689.5	2099.27		689.5	-1156.06
424.6	0.000132351		474.6	0.000332693		524.6	0.000322432		539	1.40073		539	-1.7417		589	2486.98		589	-3448.02		689	2122.46		689	-1155.52
424.8	0.000176468		474.8	0.000258761		524.8	0.000230309		538.5	1.83369		538.5	-1.83897		588.5	2531.44		588.5	-3513.97		688.5	2174.19		688.5	-1183.08
425	0.000176468		475	0.000258761		525	0.000230309		538	1.90229		538	-0.97927		588	2568.68		588	-3578.66		688	2212.84		688	-1183.15
425.2	0.000176468		475.2	0.000221795		525.2	0.00027637		537.5	2.16244		537.5	-2.99444		587.5	2593.42		587.5	-3619.92		687.5	2221.27		687.5	-1170
425.4	0.000220585		475.4	0.000258761		525.4	0.000322432		537	2.61501		537	-2.75039		587	2626.36		587	-3670.86		687	2235.29		687	-1175.59
425.6	0.000176468		475.6	0.000258761		525.6	0.000322432		536.5	2.9198		536.5	-0.47347		586.5	2655.82		586.5	-3721.06		686.5	2268.85		686.5	-1199.71
425.8	0.000176468		475.8	0.000258761		525.8	0.00027637		536	3.28612		536	0.01448		586	2710.78		586	-3756.63		686	2315.63		686	-1208.39
426	0.000176468		476	0.000221795		526	0.000322432		535.5	4.19331		535.5	0.94757		585.5	2761.33		585.5	-3790.58		685.5	2322.95		685.5	-1235.06
426.2	8.8234e-05		476.2	0.000295727		526.2	0.000322432		535	4.20383		535	1.48243		585	2790.35		585	-3842.58		685	2348.12		685	-1276.43
426.4	0.000176468		476.4	0.000406624		526.4	0.000414556		534.5	4.80575		534.5	1.24127		584.5	2841.21		584.5	-3874.56		684.5	2360.23		684.5	-1286.96
426.6	0.000176468		476.6	0.000369658		526.6	0.000460617		534	5.05331		534	-0.98693		584	2880.73		584	-3906.9		684	2352.19		684	-1314.73
426.8	0.000264702		476.8	0.000369658		526.8	0.000414556		533.5	4.99733		533.5	0.53703		583.5	2945.59		583.5	-3954.73		683.5	2388.98		683.5	-1327.79
427	0.000220585		477	0.000406624		527	0.000368494		533	5.19068		533	-0.21997		583	2990.34		583	-4007.99		683	2422.87		683	-1349.12
427.2	0.000264702		477.2	0.000406624		527.2	0.000368494		532.5	6.23641		532.5	0.77892		582.5	3045.42		582.5	-4075.27		682.5	2424.59		682.5	-1388.3
427.4	0.000264702		477.4	0.000369658		527.4	0.00027637		532	6.39625		532	-0.72922		582	3080.68		582	-4153.37		682	2429.1		682	-1383.66
427.6	0.000308819		477.6	0.000406624		527.6	0.00027637		531.5	6.21913		531.5	-2.21774		581.5	3098.77		581.5	-4195.99		681.5	2426.23		681.5	-1374.78
427.8	0.000264702		477.8	0.000369658		527.8	0.000230309		531	7.12		531	-3.67147		581	3124.53		581	-4282.16		681	2428.47		681	-1328.17
428	0.000220585		478	0.000369658		528	0.000230309		530.5	8.97967		530.5	-4.77477		580.5	3172.72		580.5	-4355.94		680.5	2424.07		680.5	-1345.43
428.2	0.000176468		478.2	0.000332693		528.2	0.000184247		530	10.3103		530	-4.14742		580	3198.33		580	-4437.71		680	2425.78		680	-1324.39
428.4	0.000176468		478.4	0.000295727		528.4	0.000184247		529.5	12.4293		529.5	-3.95813		579.5	3232.69		579.5	-4533.92		679.5	2441.84		679.5	-1345.36
428.6	0.000176468		478.6	0.000295727		528.6	0.000322432		529	14.8346		529	-5.21089		579	3298.34		579	-4593		679	2437.35		679	-1337.01
428.8	0.000176468		478.8	0.000295727		528.8	0.000322432		528.5	17.6057		528.5	-4.64669		578.5	3332.27		578.5	-4660.58		678.5	2471.33		678.5	-1338.56
429	0.000176468		479	0.000332693		529	0.000322432		528	22.7952		528	-6.49341		578	3392.99		578	-4718.99		678	2465.57		678	-1336.4
429.2	0.000176468		479.2	0.000295727		529.2	0.00027637		527.5	27.3702		527.5	-6.14025		577.5	3437.25		577.5	-4769.87		677.5	2464.27		677.5	-1367.02
429.4	0.000176468		479.4	0.000332693		529.4	0.00027637		527	31.7701		527	-6.90183		577	3484.22		577	-4811.82		677	2457.88		677	-1417.49
429.6	0.000132351		479.6	0.000369658		529.6	0.000184247		526.5	35.9634		526.5	-9.0473		576.5	3533.17		576.5	-4850		676.5	2488.21		676.5	-1456.7
429.8	0.000176468		479.8	0.000295727		529.8	0.00027637		526	41.8303		526	-13.8883		576	3553.67		576	-4886.1		676	2546.32		676	-1467.77
430	0.000176468		480	0.000332693		530	0.000322432		525.5	49.379		525.5	-14.5337		575.5	3599.88		575.5	-4918.09		675.5	2571.19		675.5	-1451.14
430.2	0.000220585		480.2	0.000332693		530.2	0.000368494		525	57.8058		525	-19.8723		575	3633.54		575	-4959.08		675	2550.35		675	-1474.97
430.4	0.000308819		480.4	0.000295727		530.4	0.000322432		524.5	65.736		524.5	-29.3968		574.5	3654.28		574.5	-4985.68		674.5	2556.17		674.5	-1485.2
430.6	0.000264702		480.6	0.000332693		530.6	0.00027637		524	74.8329		524	-29.6053		574	3729.78		574	-5025.25		674	2579.39		674	-1516.43
430.8	0.000264702		480.8	0.000295727		530.8	0.000230309		523.5	81.7002		523.5	-33.5224		573.5	3785.63		573.5	-5046.52		673.5	2613.47		673.5	-1528.57
431	0.000264702		481	0.000295727		531	0.00027637		523	92.1543		523	-41.0727		573	3834.24		573	-5082.98		673	2616.12		673	-1541.88
431.2	0.000264702		481.2	0.000332693		531.2	0.00027637		522.5	108.299		522.5	-43.8094		572.5	3873.77		572.5	-5132.51		672.5	2652.13		672.5	-1554.68
431.4	0.000264702		481.4	0.000369658		531.4	0.000230309		522	120.185		522	-45.3878		572	3926.99		572	-5184.7		672	2666.91		672	-1558.6
431.6	0.000264702		481.6	0.000295727		531.6	0.00027637		521.5	133.344		521.5	-48.9315		571.5	3987.08		571.5	-5214.48		671.5	2640.32		671.5	-1582.99
431.8	0.000308819		481.8	0.000295727		531.8	0.00027637		521	145.088		521	-63.2884		571	4027.12		571	-5247.86		671	2670.15		671	-1572.72
432	0.000220585		482	0.000332693		532	0.000230309		520.5	162.344		520.5	-66.9271		570.5	4100.45		570.5	-5307.1		670.5	2682.43		670.5	-1558.08
432.2	0.000220585		482.2	0.000406624		532.2	0.000322432		520	180.707		520	-82.401		570	4123.73		570	-5388.09		670	2669.25		670	-1596.85
432.4	0.000220585		482.4	0.000369658		532.4	0.00027637		519.5	199.218		519.5	-99.3206		569.5	4119.7		569.5	-5458.88		669.5	2694.67		669.5	-1601.15
432.6	0.000264702		482.6	0.000369658		532.6	0.00027637		519	213.881		519	-110.551		569	4141.02		569	-5508.43		669	2699.16		669	-1592.31
432.8	0.000220585		482.8	0.000295727		532.8	0.000368494		518.5	228.246		518.5	-117.611		568.5	4189.82		568.5	-5579.91		668.5	2743.39		668.5	-1612.86
433	0.000220585		483	0.000295727		533	0.000368494		518	247.1		518	-135.735		568	4254.33		568	-5669.98		668	2756.71		668	-1634.71
433.2	0.000220585		483.2	0.000295727		533.2	0.00027637		517.5	266.314		517.5	-144.836		567.5	4304.7		567.5	-5778.48		667.5	2767.67		667.5	-1598.86
433.4	0.000264702		483.4	0.000369658		533.4	0.000184247		517	284.209		517	-150.814		567	4332.12		567	-5861.27		667	2801.34		667	-1579.18
433.6	0.000220585		483.6	0.000369658		533.6	0.000184247		516.5	304.337		516.5	-163.45		566.5	4377.55		566.5	-5941.91		666.5	2849.45		666.5	-1626.79
433.8	0.000264702		483.8	0.000332693		533.8	0.000230309		516	325.447		516	-177.78		566	4425.03		566	-5992.5		666	2859.78		666	-1641.1
434	0.000264702		484	0.000332693		534	0.000184247		515.5	345.27		515.5	-192.245		565.5	4495.08		565.5	-6064.26		665.5	2894.94		665.5	-1618.03
434.2	0.000220585		484.2	0.000332693		534.2	0.000184247		515	376.461		515	-200.817		565	4564.78		565	-6124.57		665	2912.41		665	-1610
434.4	0.000220585		484.4	0.000332693		534.4	0.000184247		514.5	403.665		514.5	-217.115		564.5	4611.24		564.5	-6192.69		664.5	2928.52		664.5	-1583.59
434.6	0.000264702		484.6	0.000332693		534.6	9.21234e-05		514	427.386		514	-236.388		564	4638.44		564	-6207.66		664	2965.31		664	-1605.97
434.8	0.000220585		484.8	0.000332693		534.8	4.60617e-05		513.5	453.825		513.5	-242.827		563.5	4677.84		563.5	-6257.37		663.5	3000.32		663.5	-1664.38
435	0.000220585		485	0.000369658		535	4.60617e-05		513	485.184		513	-264.483		563	4694.08		563	-6285.49		663	3000.1		663	-1680.29
435.2	0.000176468		485.2	0.000332693		535.2	9.21234e-05		512.5	517.281		512.5	-288.98		562.5	4736.56		562.5	-6346.93		662.5	2986.18		662.5	-1658.08
435.4	0.000220585		485.4	0.000332693		535.4	0.000184247		512	546.178		512	-310.709		562	4745.21		562	-6380.36		662	3023.91		662	-1653.49
435.6	0.000220585		485.6	0.000332693		535.6	0.00027637		511.5	575.029		511.5	-321.463		561.5	4765.51		561.5	-6445.32		661.5	3020.87		661.5	-1686.34
435.8	0.000264702		485.8	0.000295727		535.8	0.00027637		511	598.339		511	-345.756		561	4805.7		561	-6500.63		661	3005.68		661	-1695.5
436	0.000264702		486	0.000295727		536	9.21234e-05		510.5	629.697		510.5	-359.937		560.5	4839.63		560.5	-6588.09		660.5	3002.97		660.5	-1701.74
436.2	0.000264702		486.2	0.000332693		536.2	0.000184247		510	656.911		510	-371.069		560	4849.29		560	-6649.25		660	3011.32		660	-1671.07
436.4	0.000308819		486.4	0.000258761		536.4	9.21234e-05		509.5	684.753		509.5	-393.06		559.5	4881.48		559.5	-6695.42		659.5	2987.85		659.5	-1620.58
436.6	0.000308819		486.6	0.000295727		536.6	0.000184247		509	713.428		509	-413.348		559	4893.42		559	-6756.57		659	2964.45		659	-1617.54
436.8	0.000308819		486.8	0.000221795		536.8	0.000184247		508.5	736.678		508.5	-426.538		558.5	4959.58		558.5	-6801.67		658.5	2986.74		658.5	-1623.28
437	0.000264702		487	0.000295727		537	0.000138185		508	766.11		508	-435.437		558	4992.22		558	-6855.99		658	2997.01		658	-1650.8
437.2	0.000264702		487.2	0.000332693		537.2	4.60617e-05		507.5	795.665		507.5	-428.95		557.5	5043.02		557.5	-6920.92		657.5	3038.5		657.5	-1619.12
437.4	0.000352936		487.4	0.000369658		537.4	0.000138185		507	820.139		507	-452.921		557	5063.9		557	-6954.69		657	3006.71		657	-1641.28
437.6	0.000308819		487.6	0.000332693		537.6	0.000138185		506.5	845.669		506.5	-461.119		556.5	5077.55		556.5	-6983.75		656.5	3018.39		656.5	-1643.06
437.8	0.000264702		487.8	0.000332693		537.8	0.000230309		506	875.213		506	-487.685		556	5120.97		556	-7003.73		656	3040.12		656	-1660.96
438	0.000308819		488	0.000406624		538	0.000138185		505.5	910.366		505.5	-496.642		555.5	5133.91		555.5	-7026.04		655.5	3054.76		655.5	-1708.48
438.2	0.000397053		488.2	0.000369658		538.2	0.000230309		505	945.547		505	-523.567		555	5180.47		555	-7055.53		655	3111.7		655	-1743.84
438.4	0.000352936		488.4	0.000369658		538.4	0.000230309		504.5	963.342		504.5	-545.878		554.5	5242.93		554.5	-7081.43		654.5	3148.37		654.5	-1773.54
438.6	0.000397053		488.6	0.000332693		538.6	0.000230309		504	992.187		504	-568.883		554	5260.96		554	-7102.77		654	3145.79		654	-1770.94
438.8	0.000397053		488.8	0.000369658		538.8	0.000138185		503.5	1015.57		503.5	-589.793		553.5	5286.04		553.5	-7130.91		653.5	3131.73		653.5	-1797.8
439	0.000352936		489	0.000332693		539	0.000230309		503	1050.7		503	-622.408		553	5325.09		553	-7154.42		653	3162.31		653	-1811.6
439.2	0.000352936		489.2	0.000332693		539.2	0.000138185		502.5	1088.37		502.5	-632.799		552.5	5376.17		552.5	-7170.21		652.5	3207.13		652.5	-1801.85
439.4	0.000352936		489.4	0.000332693		539.4	0.000184247		502	1130.07		502	-658.557		552	5402.85		552	-7168.85		652	3201.67		652	-1797.96
439.6	0.00044117		489.6	0.000295727		539.6	0.000230309		501.5	1147.1		501.5	-683.402		551.5	5424.42		551.5	-7179.69		651.5	3216		651.5	-1798.7
439.8	0.000485287		489.8	0.000369658		539.8	0.00027637		501	1176.9		501	-708.373		551	5434.56		551	-7209.71		651	3214.2		651	-1764.62
440	0.000485287		490	0.000295727		540	0.00027637		500.5	1212.34		500.5	-700.857		550.5	5481.08		550.5	-7233.52		650.5	3187.02		650.5	-1735.54
440.2	0.000485287		490.2	0.000332693		540.2	0.000322432		500	1254.74		500	-713.708		550	5456.32		550	-7252.42		650	3158.08		650	-1733.75
440.4	0.00044117		490.4	0.000295727		540.4	0.000322432		499.5	1295.25		499.5	-736.806		549.5	5460.63		549.5	-7265.45		649.5	3169.7		649.5	-1751.68
440.6	0.000485287		490.6	0.000332693		540.6	0.00027637		499	1324.06		499	-760.389		549	5462.59		549	-7242.95		649	3161.36		649	-1748.81
440.8	0.00044117		490.8	0.000406624		540.8	0.000230309		498.5	1370.31		498.5	-773.336		548.5	5441.54		548.5	-7231.58		648.5	3169.17		648.5	-1757.67
441	0.000485287		491	0.00044359		541	0.000230309		498	1397.71		498	-794.32		548	5405.79		548	-7255.31		648	3148.3		648	-1779.19
441.2	0.000529404		491.2	0.000406624		541.2	0.00027637		497.5	1416.54		497.5	-806.088		547.5	5377.15		547.5	-7248.71		647.5	3115.95		647.5	-1773.75
441.4	0.000529404		491.4	0.000406624		541.4	0.000230309		497	1459.92		497	-825.843		547	5367.51		547	-7232.4		647	3090.56		647	-1793.46
441.6	0.000485287		491.6	0.000332693		541.6	0.00027637		496.5	1494		496.5	-871.455		546.5	5310.48		546.5	-7193.9		646.5	3074.46		646.5	-1782.25
441.8	0.000617638		491.8	0.000369658		541.8	0.000184247		496	1522.98		496	-897.03		546	5299.25		546	-7144.52		646	3065.11		646	-1835.94
442	0.000617638		492	0.000332693		542	0.000230309		495.5	1553.27		495.5	-921.677		545.5	5272.23		545.5	-7104.99		645.5	3067.34		645.5	-1818.69
442.2	0.000617638		492.2	0.000295727		542.2	0.000184247		495	1589.7		495	-920.19		545	5232.26		545	-7045.93		645	3074.16		645	-1798.69
442.4	0.000617638		492.4	0.000221795		542.4	0.000184247		494.5	1610.25		494.5	-962.292		544.5	5154.1		544.5	-7013.99		644.5	3063.06		644.5	-1752.5
442.6	0.000661755		492.6	0.000221795		542.6	0.00027637		494	1646.91		494	-988.356		544	5113.25		544	-6942.25		644	3046.78		644	-1732
442.8	0.000705872		492.8	0.000258761		542.8	0.000368494		493.5	1676.35		493.5	-999.956		543.5	5104.9		543.5	-6887.65		643.5	3053.7		643.5	-1705.84
443	0.000749989		493	0.000184829		543	0.000506679		493	1714.02		493	-1013.02		543	5072.43		543	-6833.58		643	3043.4		643	-1694.53
443.2	0.000794106		493.2	0.000258761		543.2	0.000414556		492.5	1744.93		492.5	-1027.44		542.5	5050.6		542.5	-6772.84		642.5	3052.07		642.5	-1661.86
443.4	0.000749989		493.4	0.000221795		543.4	0.000368494		492	1772.74		492	-1051.47		542	5003.5		542	-6747.11		642	3066.68		642	-1670.26
443.6	0.000705872		493.6	0.000258761		543.6	0.000322432		491.5	1806.74		491.5	-1081.17		541.5	4992.05		541.5	-6687.24		641.5	3051.05		641.5	-1665.38
443.8	0.000838223		493.8	0.000332693		543.8	0.000414556		491	1845.77		491	-1124.26		541	4980.79		541	-6641.74		641	3027.9		641	-1661.18
444	0.000838223		494	0.000369658		544	0.000322432		490.5	1888.52		490.5	-1132.03		540.5	4966.48		540.5	-6596.76		640.5	3026.68		640.5	-1630.65
444.2	0.00088234		494.2	0.000369658		544.2	0.000368494		490	1919.55		490	-1142.85		540	4940.77		540	-6535.06		640	3042.34		640	-1645.12
444.4	0.00088234		494.4	0.000369658		544.4	0.000368494		489.5	1971.8		489.5	-1167.46		539.5	4913.2		539.5	-6499.71		639.5	3016.66		639.5	-1676.83
444.6	0.00088234		494.6	0.000332693		544.6	0.000368494		489	1997.07		489	-1199.72		539	4872.69		539	-6479.69		639	2992.11		639	-1664.25
444.8	0.000970574		494.8	0.000369658		544.8	0.000322432		488.5	2027.07		488.5	-1203.92		538.5	4869.23		538.5	-6419.24		638.5	2984.21		638.5	-1649.97
445	0.0011		495	0.000369658		545	0.00027637		488	2061.54		488	-1210.51		538	4835.95		538	-6344.89		638	2950.85		638	-1618.66
445.2	0.00119		495.2	0.000295727		545.2	0.000230309		487.5	2093.99		487.5	-1209.79		537.5	4820.43		537.5	-6292.97		637.5	2939.88		637.5	-1610.65
445.4	0.00128		495.4	0.000369658		545.4	0.000230309		487	2103.16		487	-1234.41		537	4794.82		537	-6230.49		637	2906.43		637	-1582.03
445.6	0.00132		495.6	0.000369658		545.6	0.00027637		486.5	2137.13		486.5	-1252.21		536.5	4757.11		536.5	-6158.4		636.5	2875.68		636.5	-1583.5
445.8	0.00141		495.8	0.000406624		545.8	0.00027637		486	2166.19		486	-1285.25		536	4766.14		536	-6139.18		636	2870.16		636	-1582.2
446	0.00154		496	0.000406624		546	0.000322432		485.5	2192.63		485.5	-1327.58		535.5	4716.44		535.5	-6074.27		635.5	2872.95		635.5	-1532.88
446.2	0.00159		496.2	0.000406624		546.2	0.00027637		485	2230.38		485	-1353.36		535	4660.33		535	-6015.81		635	2848.09		635	-1513.54
446.4	0.00172		496.4	0.000406624		546.4	0.00027637		484.5	2266.71		484.5	-1387.15		534.5	4591.87		534.5	-5933.49		634.5	2805.14		634.5	-1501.65
446.6	0.00185		496.6	0.000480556		546.6	0.000230309		484	2305.56		484	-1410.61		534	4526.56		534	-5855.01		634	2777.38		634	-1484.49
446.8	0.00203		496.8	0.000480556		546.8	0.000184247		483.5	2339.67		483.5	-1445.16		533.5	4443.89		533.5	-5798.49		633.5	2757.56		633.5	-1470.78
447	0.00203		497	0.000480556		547	0.000230309		483	2387.68		483	-1466.96		533	4353.77		533	-5721.31		633	2753.51		633	-1451.49
447.2	0.00216		497.2	0.000517522		547.2	0.000230309		482.5	2416.57		482.5	-1491.63		532.5	4259.01		532.5	-5646.34		632.5	2731.4		632.5	-1465.67
447.4	0.00234		497.4	0.000480556		547.4	0.000322432		482	2459.5		482	-1511.55		532	4184.46		532	-5555.56		632	2688.65		632	-1478.4
447.6	0.0026		497.6	0.000480556		547.6	0.000230309		481.5	2495.4		481.5	-1509.98		531.5	4143.02		531.5	-5430		631.5	2658.16		631.5	-1462.79
447.8	0.00287		497.8	0.000517522		547.8	0.00027637		481	2521.03		481	-1523.95		531	4106.99		531	-5336.44		631	2631.51		631	-1479.62
448	0.003		498	0.000517522		548	0.000414556		480.5	2554.3		480.5	-1528.02		530.5	4046.77		530.5	-5265.8		630.5	2615.63		630.5	-1458.88
448.2	0.00322		498.2	0.000517522		548.2	0.000414556		480	2597.73		480	-1527.73		530	3982.97		530	-5191.77		630	2620.07		630	-1459.56
448.4	0.00349		498.4	0.000517522		548.4	0.000368494		479.5	2620.17		479.5	-1553.26		529.5	3919.36		529.5	-5113.72		629.5	2615.24		629.5	-1461.69
448.6	0.00388		498.6	0.000480556		548.6	0.000552741		479	2635.68		479	-1566.19		529	3876.22		529	-5085.15		629	2606.62		629	-1466.36
448.8	0.00428		498.8	0.000517522		548.8	0.000460617		478.5	2665.95		478.5	-1586.84		528.5	3814.71		528.5	-5007.21		628.5	2611.53		628.5	-1444.69
449	0.00468		499	0.000517522		549	0.000414556		478	2692.81		478	-1612.94		528	3741.51		528	-4941.66		628	2593.03		628	-1432.43
449.2	0.00538		499.2	0.000554488		549.2	0.000368494		477.5	2710.3		477.5	-1637.31		527.5	3673.79		527.5	-4905.37		627.5	2569.8		627.5	-1421.78
449.4	0.00631		499.4	0.000554488		549.4	0.000322432		477	2732.63		477	-1634.31		527	3605.77		527	-4860.4		627	2582.34		627	-1451.76
449.6	0.00662		499.6	0.000517522		549.6	0.00027637		476.5	2764.14		476.5	-1637.74		526.5	3544.93		526.5	-4825.69		626.5	2578.5		626.5	-1469.56
449.8	0.00732		499.8	0.000554488		549.8	0.000368494		476	2760.27		476	-1676.29		526	3492.74		526	-4781.12		626	2568.43		626	-1454.04
450	0.00825		500	0.000517522		550	0.000322432		475.5	2765.8		475.5	-1667.97		525.5	3445.01		525.5	-4735.54		625.5	2546.62		625.5	-1427.45
450.2	0.00926		500.2	0.00044359		550.2	0.000414556		475	2776.06		475	-1662.27		525	3393.99		525	-4669.99		625	2521.95		625	-1390.92
450.4	0.01037		500.4	0.000517522		550.4	0.000322432		474.5	2771.93		474.5	-1687.46		524.5	3363.95		524.5	-4607.79		624.5	2495.74		624.5	-1375.76
450.6	0.01174		500.6	0.000517522		550.6	0.000414556		474	2769.67		474	-1672.43		524	3329.27		524	-4562.25		624	2452.22		624	-1370.06
450.8	0.01332		500.8	0.000517522		550.8	0.000414556		473.5	2759.84		473.5	-1660.93		523.5	3289.18		523.5	-4499.14		623.5	2416.34		623.5	-1367
451	0.01487		501	0.00044359		551	0.000414556		473	2749.84		473	-1644.01		523	3257.96		523	-4418.05		623	2384.49		623	-1340.98
451.2	0.01699		501.2	0.000480556		551.2	0.000506679		472.5	2739.29		472.5	-1662.96		522.5	3197.26		522.5	-4330.74		622.5	2366.7		622.5	-1316.78
451.4	0.01924		501.4	0.000517522		551.4	0.000460617		472	2733.82		472	-1670.97		522	3148.85		522	-4227.38		622	2324.92		622	-1279.98
451.6	0.02157		501.6	0.00044359		551.6	0.000506679		471.5	2722.52		471.5	-1680.6		521.5	3105.98		521.5	-4151.6		621.5	2304.97		621.5	-1289.28
451.8	0.02431		501.8	0.00044359		551.8	0.000414556		471	2709.7		471	-1682.1		521	3036.42		521	-4053.28		621	2286.04		621	-1281.06
452	0.02704		502	0.000480556		552	0.000368494		470.5	2680.54		470.5	-1701.96		520.5	2986.99		520.5	-3967.14		620.5	2262.98		620.5	-1284.47
452.2	0.03031		502.2	0.000480556		552.2	0.000506679		470	2680.4		470	-1672.7		520	2930.01		520	-3869.38		620	2241.07		620	-1268.46
452.4	0.03375		502.4	0.000480556		552.4	0.000598802		469.5	2660.34		469.5	-1687.92		519.5	2870.65		519.5	-3773.46		619.5	2247.18		619.5	-1252.51
452.6	0.03781		502.6	0.000517522		552.6	0.000598802		469	2639.98		469	-1682.85		519	2802.52		519	-3690.12		619	2264.38		619	-1239.25
452.8	0.04253		502.8	0.000480556		552.8	0.000644864		468.5	2598.36		468.5	-1669.49		518.5	2717.68		518.5	-3632.09		618.5	2256.44		618.5	-1239.66
453	0.0476		503	0.000480556		553	0.000598802		468	2568.68		468	-1648.28		518	2696.08		518	-3576.89		618	2261.55		618	-1256.7
453.2	0.05343		503.2	0.000406624		553.2	0.000460617		467.5	2509		467.5	-1636.71		517.5	2651.96		517.5	-3484.93		617.5	2230.27		617.5	-1261.04
453.4	0.05938		503.4	0.000406624		553.4	0.000460617		467	2476.79		467	-1602.91		517	2608.76		517	-3395.37		617	2230.48		617	-1263.61
453.6	0.06679		503.6	0.00044359		553.6	0.000506679		466.5	2446.55		466.5	-1579.76		516.5	2562.18		516.5	-3337.31		616.5	2210.6		616.5	-1238
453.8	0.07566		503.8	0.00044359		553.8	0.000552741		466	2415.6		466	-1571.57		516	2503.01		516	-3259.88		616	2170.69		616	-1237.89
454	0.08568		504	0.00044359		554	0.000460617		465.5	2369.61		465.5	-1524.6		515.5	2445.67		515.5	-3194.36		615.5	2156.1		615.5	-1231.64
454.2	0.09534		504.2	0.00044359		554.2	0.000506679		465	2334.13		465	-1512.48		515	2388.79		515	-3126.56		615	2107.42		615	-1234.29
454.4	0.10734		504.4	0.000406624		554.4	0.000506679		464.5	2291.79		464.5	-1497.42		514.5	2328.56		514.5	-3051.26		614.5	2087.56		614.5	-1191.81
454.6	0.12053		504.6	0.000480556		554.6	0.000414556		464	2261.4		464	-1465.55		514	2269.76		514	-2978.83		614	2040.39		614	-1194
454.8	0.13584		504.8	0.000480556		554.8	0.000368494		463.5	2241.48		463.5	-1458.8		513.5	2196.97		513.5	-2911.74		613.5	2024.26		613.5	-1170.81
455	0.15264		505	0.000480556		555	0.000414556		463	2198.44		463	-1443.95		513	2144.11		513	-2846.37		613	1996.91		613	-1168.55
455.2	0.17038		505.2	0.00044359		555.2	0.000414556		462.5	2163.79		462.5	-1404.9		512.5	2079.81		512.5	-2766.19		612.5	1973.42		612.5	-1149.26
455.4	0.18975		505.4	0.000480556		555.4	0.000322432		462	2110.03		462	-1360.28		512	2025.98		512	-2695.9		612	1986.1		612	-1126.63
455.6	0.21075		505.6	0.00044359		555.6	0.000414556		461.5	2070.23		461.5	-1348.14		511.5	1945.94		511.5	-2614.99		611.5	1955.32		611.5	-1126.66
455.8	0.23236		505.8	0.000369658		555.8	0.000414556		461	2012.46		461	-1302.6		511	1892.55		511	-2531.44		611	1933.15		611	-1068.91
456	0.25517		506	0.00044359		556	0.000368494		460.5	1976.01		460.5	-1268.51		510.5	1821.87		510.5	-2444.61		610.5	1922.86		610.5	-1055.29
456.2	0.27957		506.2	0.00044359		556.2	0.000414556		460	1927		460	-1243.18		510	1755.98		510	-2357.11		610	1912.12		610	-1032.47
456.4	0.30639		506.4	0.000517522		556.4	0.000506679		459.5	1888.71		459.5	-1207.73		509.5	1710.14		509.5	-2266.14		609.5	1918.4		609.5	-1011.22
456.6	0.33198		506.6	0.000480556		556.6	0.000552741		459	1844.49		459	-1178.33		509	1625.88		509	-2189.74		609	1894.22		609	-990.722
456.8	0.35805		506.8	0.000480556		556.8	0.000506679		458.5	1793.58		458.5	-1160.26		508.5	1564.98		508.5	-2098.33		608.5	1882.62		608.5	-995.766
457	0.38523		507	0.000517522		557	0.000368494		458	1761.96		458	-1159.52		508	1493.62		508	-2012.89		608	1845.64		608	-1009.27
457.2	0.41254		507.2	0.000517522		557.2	0.000322432		457.5	1730.54		457.5	-1136.88		507.5	1443.3		507.5	-1935.02		607.5	1843.21		607.5	-994.836
457.4	0.43791		507.4	0.000554488		557.4	0.000460617		457	1708.05		457	-1137.6		507	1380.42		507	-1868.38		607	1823.24		607	-977.917
457.6	0.46442		507.6	0.000480556		557.6	0.000460617		456.5	1671.64		456.5	-1124.36		506.5	1334.97		506.5	-1795.54		606.5	1802.66		606.5	-1016.71
457.8	0.49133		507.8	0.000480556		557.8	0.000414556		456	1629.21		456	-1092.09		506	1290.53		506	-1726.31		606	1761.27		606	-995.794
458	0.51868		508	0.000554488		558	0.000414556		455.5	1590.39		455.5	-1069.45		505.5	1221.4		505.5	-1648.7		605.5	1727.23		605.5	-965.015
458.2	0.54648		508.2	0.000554488		558.2	0.000368494		455	1548.99		455	-1054.47		505	1177.56		505	-1583.29		605	1685.84		605	-949.649
458.4	0.57339		508.4	0.000628419		558.4	0.00027637		454.5	1529.29		454.5	-1044.02		504.5	1130.41		504.5	-1517.02		604.5	1670.25		604.5	-898.332
458.6	0.59942		508.6	0.000628419		558.6	0.00027637		454	1482.53		454	-1004.82		504	1075.6		504	-1447.61		604	1652.98		604	-879.135
458.8	0.62677		508.8	0.000665385		558.8	0.00027637		453.5	1438.32		453.5	-951.92		503.5	1023.98		503.5	-1390.57		603.5	1620.26		603.5	-868.059
459	0.65059		509	0.000702351		559	0.000230309		453	1386.48		453	-925.573		503	971.622		503	-1295.94		603	1568.89		603	-841.565
459.2	0.67486		509.2	0.000702351		559.2	0.000230309		452.5	1343.71		452.5	-905.585		502.5	918.178		502.5	-1223.67		602.5	1556.53		602.5	-833.664
459.4	0.7		509.4	0.000554488		559.4	0.000368494		452	1300.45		452	-876.102		502	864.34		502	-1142.66		602	1541.55		602	-822.684
459.6	0.72471		509.6	0.000554488		559.6	0.000322432		451.5	1254.26		451.5	-872.965		501.5	798.651		501.5	-1073.6		601.5	1535.05		601.5	-816.334
459.8	0.75162		509.8	0.000517522		559.8	0.00027637		451	1203.2		451	-835.726		501	736.614		501	-994.165		601	1519.77		601	-814.129
460	0.77412		510	0.000517522		560	0.00027637		450.5	1155.3		450.5	-818.148		500.5	684.828		500.5	-913.437		600.5	1508.99		600.5	-791.729
460.2	0.7953		510.2	0.000480556		560.2	0.000368494		450	1107.09		450	-777.793		500	621.713		500	-839.661		600	1476.91		600	-789.77
460.4	0.81868		510.4	0.000517522		560.4	0.000368494		449.5	1065.95		449.5	-773.593		499.5	562.849		499.5	-764.152		599.5	1455.2		599.5	-778.419
460.6	0.83941		510.6	0.000554488		560.6	0.000460617		449	1019.55		449	-748.158		499	496.349		499	-695.501		599	1420.1		599	-786.7
460.8	0.85706		510.8	0.000554488		560.8	0.000460617		448.5	962.022		448.5	-713.026		498.5	454.022		498.5	-628.64		598.5	1417.02		598.5	-768.97
461	0.87515		511	0.000591453		561	0.000552741		448	912.935		448	-675.363		498	399.265		498	-556.803		598	1384.11		598	-761.996
461.2	0.89456		511.2	0.000480556		561.2	0.000598802		447.5	868.209		447.5	-656.742		497.5	364.88		497.5	-492.066		597.5	1346.92		597.5	-755.878
461.4	0.91		511.4	0.000554488		561.4	0.000552741		447	827.905		447	-606.853		497	315.193		497	-436.609		597	1314.49		597	-734.004
461.6	0.92368		511.6	0.000591453		561.6	0.000506679		446.5	794.346		446.5	-566.249		496.5	266.82		496.5	-371.757		596.5	1290.11		596.5	-706.675
461.8	0.9378		511.8	0.000554488		561.8	0.000552741		446	747.039		446	-541.358		496	225.444		496	-320.558		596	1249.33		596	-720.934
462	0.94882		512	0.000554488		562	0.000506679		445.5	699.874		445.5	-501.463		495.5	192.226		495.5	-269.27		595.5	1209.68		595.5	-729.236
462.2	0.95765		512.2	0.000554488		562.2	0.000414556		445	656.355		445	-470.157		495	163.961		495	-221.787		595	1196.37		595	-701.186
462.4	0.96735		512.4	0.000480556		562.4	0.000322432		444.5	626.948		444.5	-445.6		494.5	130.725		494.5	-177.229		594.5	1179.21		594.5	-685.523
462.6	0.97529		512.6	0.000591453		562.6	0.000414556		444	583.452		444	-420.437		494	98.7237		494	-136.702		594	1145.1		594	-680.93
462.8	0.98368		512.8	0.000554488		562.8	0.000506679		443.5	550.611		443.5	-396.485		493.5	77.8701		493.5	-104.463		593.5	1131.89		593.5	-670.141
463	0.98632		513	0.000591453		563	0.000460617		443	506.68		443	-362.223		493	52.0762		493	-80.0143		593	1118.39		593	-676.517
463.2	0.99118		513.2	0.000591453		563.2	0.000506679		442.5	461.882		442.5	-336.581		492.5	38.8475		492.5	-58.8032		592.5	1099.52		592.5	-689.44
463.4	0.99338		513.4	0.000665385		563.4	0.000506679		442	426.285		442	-315.288		492	24.937		492	-40.4984		592	1088.9		592	-659.707
463.6	0.99735		513.6	0.000665385		563.6	0.000414556		441.5	390.156		441.5	-290.95		491.5	16.6188		491.5	-28.8034		591.5	1082.93		591.5	-656.34
463.8	0.99735		513.8	0.000739317		563.8	0.000552741		441	352.93		441	-268.623		491	9.36655		491	-18.5512		591	1063.57		591	-634.831
464	0.99868		514	0.000776283		564	0.000598802		440.5	318.268		440.5	-233.972		490.5	4.61984		490.5	-13.6458		590.5	1037.76		590.5	-613.305
464.2	1		514.2	0.000813249		564.2	0.000644864		440	281.759		440	-205.111		490	4.26952		490	-10.6275		590	1025.47		590	-610.614
464.4	0.99779		514.4	0.000702351		564.4	0.000690926		439.5	243.161		439.5	-181.258		489.5	3.84121		489.5	-9.92008		589.5	996.193		589.5	-591.718
464.6	0.99294		514.6	0.000739317		564.6	0.000598802		439	210.76		439	-166.123		489	5.23877		489	-6.79491		589	967.435		589	-566.054
464.8	0.98809		514.8	0.000739317		564.8	0.000460617		438.5	181.933		438.5	-138.095		488.5	8.17687		488.5	-5.03854		588.5	948.638		588.5	-547.411
465	0.97927		515	0.000813249		565	0.000368494		438	150.253		438	-113.849		488	6.9881		488	-3.2628		588	925.495		588	-538.281
465.2	0.96912		515.2	0.000813249		565.2	0.000322432		437.5	125.909		437.5	-96.9546		487.5	7.25972		487.5	-3.72079		587.5	910.58		587.5	-496.238
465.4	0.96029		515.4	0.000776283		565.4	0.000184247		437	101.568		437	-82.2662		487	7.41488		487	-3.84035		587	897.499		587	-493.802
465.6	0.94706		515.6	0.000739317		565.6	0.00027637		436.5	80.9425		436.5	-69.5201		486.5	7.73143		486.5	-3.91824		586.5	871.633		586.5	-497.527
465.8	0.93162		515.8	0.000739317		565.8	0.000322432		436	67.1207		436	-59.6647		486	5.09269		486	-4.44286		586	857.866		586	-474.832
466	0.91309		516	0.000702351		566	0.00027637		435.5	55.2235		435.5	-47.2293		485.5	5.57064		485.5	-3.63044		585.5	840.248		585.5	-462.806
466.2	0.89103		516.2	0.000850214		566.2	0.00027637		435	43.6438		435	-39.3021		485	3.42276		485	-3.53023		585	804.059		585	-455.45
466.4	0.86897		516.4	0.00088718		566.4	0.000230309		434.5	32.7834		434.5	-34.6063		484.5	1.18477		484.5	-3.95527		584.5	776.119		584.5	-445.38
466.6	0.84427		516.6	0.00088718		566.6	0.000368494		434	24.9953		434	-28.0649		484	2.13753		484	-6.14743		584	762.62		584	-447.089
466.8	0.8178		516.8	0.000998078		566.8	0.000322432		433.5	17.8213		433.5	-21.8323		483.5	2.0181		483.5	-6.3549		583.5	762.505		583.5	-432.81
467	0.79089		517	0.00104		567	0.000460617		433	13.2356		433	-15.1364		483	3.93788		483	-7.44589		583	740.791		583	-423.757
467.2	0.76353		517.2	0.00107		567.2	0.000414556		432.5	9.53243		432.5	-10.6549		482.5	4.84366		482.5	-5.63425		582.5	716.118		582.5	-414.622
467.4	0.7353		517.4	0.00107		567.4	0.000368494		432	7.55154		432	-8.0088		482	6.86227		482	-3.95269		582	676.536		582	-386.782
467.6	0.7053		517.6	0.00115		567.6	0.000368494		431.5	5.82673		431.5	-6.95232		481.5	8.76204		481.5	-5.45632		581.5	672.801		581.5	-381.457
467.8	0.67398		517.8	0.00118		567.8	0.000368494		431	4.87932		431	-5.03101		481	7.25145		481	-5.47578		581	665.375		581	-370.045
468	0.64353		518	0.00126		568	0.000460617		430.5	3.18169		430.5	-2.99953		480.5	6.80581		480.5	-4.65868		580.5	662.907		580.5	-354.367
468.2	0.61001		518.2	0.00126		568.2	0.000414556		430	3.05516		430	-1.90979		480	8.10945		480	-3.80153		580	634		580	-339.036
468.4	0.57604		518.4	0.00129		568.4	0.000322432								479.5	6.73429		479.5	-5.37472		579.5	591.555		579.5	-318.753
468.6	0.54427		518.6	0.00126		568.6	0.000184247								479	4.28373		479	-4.78752		579	566.23		579	-307.495
468.8	0.51162		518.8	0.00137		568.8	0.000184247								478.5	1.93099		478.5	-5.67458		578.5	544.889		578.5	-295.249
469	0.47942		519	0.00129		569	0.000138185								478	2.30885		478	-6.66789		578	528.626		578	-281.852
469.2	0.44677		519.2	0.00137		569.2	0.00027637								477.5	2.59537		477.5	-5.38463		577.5	491.287		577.5	-267.151
469.4	0.41567		519.4	0.00144		569.4	0.000322432								477	5.11977		477	-6.27062		577	479.518		577	-242.007
469.6	0.38373		519.6	0.00155		569.6	0.00027637								476.5	5.37061		476.5	-6.01359		576.5	447.375		576.5	-231.651
469.8	0.35408		519.8	0.00159		569.8	0.000322432								476	5.03306		476	-6.27749		576	417.61		576	-215.642
470	0.32514		520	0.00155		570	0.000322432								475.5	4.59257		475.5	-5.36935		575.5	399.412		575.5	-210.841
470.2	0.29872		520.2	0.00166		570.2	0.00027637								475	6.26314		475	-3.26696		575	378.552		575	-200.2
470.4	0.27361		520.4	0.00177		570.4	0.000322432								474.5	8.38976		474.5	-0.96394		574.5	360.367		574.5	-186.067
470.6	0.25001		520.6	0.00181		570.6	0.000506679								474	4.50187		474	-0.11669		574	341.656		574	-172.543
470.8	0.22725		520.8	0.00189		570.8	0.000460617								473.5	4.71772		473.5	-1.82071		573.5	327.181		573.5	-172.426
471	0.20576		521	0.002		571	0.000322432								473	2.85005		473	-1.81501		573	309.133		573	-148.3
471.2	0.18551		521.2	0.00211		571.2	0.00027637								472.5	0.96277		472.5	-1.62813		572.5	282.528		572.5	-146.55
471.4	0.16654		521.4	0.00218		571.4	0.000368494								472	2.05184		472	-2.20907		572	262.519		572	-132.907
471.6	0.14912		521.6	0.00233		571.6	0.000414556								471.5	2.76478		471.5	-3.04507		571.5	243.84		571.5	-127.166
471.8	0.13412		521.8	0.0024		571.8	0.000184247								471	3.56572		471	-3.19362		571	223.354		571	-112.241
472	0.1196		522	0.00262		572	0.00027637								470.5	0.67896		470.5	-4.10039		570.5	202.975		570.5	-103.442
472.2	0.10729		522.2	0.00277		572.2	0.000230309								470	-0.50834		470	-6.67783		570	178.964		570	-92.2019
472.4	0.09529		522.4	0.00274		572.4	0.000414556								469.5	-1.4405		469.5	-5.62673		569.5	169.166		569.5	-90.5996
472.6	0.08506		522.6	0.00285		572.6	0.000368494								469	-1.33328		469	-6.2197		569	143.227		569	-77.124
472.8	0.07588		522.8	0.00322		572.8	0.000368494								468.5	1.06166		468.5	-6.43674		568.5	130.254		568.5	-66.8929
473	0.06781		523	0.00322		573	0.000322432								468	0.71627		468	-6.953		568	113.681		568	-55.7927
473.2	0.06		523.2	0.00351		573.2	0.000184247								467.5	-0.38265		467.5	-5.72254		567.5	98.4743		567.5	-43.7904
473.4	0.05338		523.4	0.00377		573.4	0.000322432								467	0.91866		467	-5.70811		567	84.5173		567	-42.1895
473.6	0.04725		523.6	0.00399		573.6	0.00027637								466.5	0.80151		466.5	-7.32504		566.5	72.0768		566.5	-34.4278
473.8	0.04222		523.8	0.00414		573.8	0.000322432								466	2.25554		466	-4.30101		566	61.5752		566	-31.2434
474	0.03759		524	0.00429		574	0.000368494								465.5	1.82408		465.5	-4.72698		565.5	46.4743		565.5	-21.6553
474.2	0.03357		524.2	0.00447		574.2	0.000322432								465	1.10482		465	-3.31683		565	41.5573		565	-19.7359
474.4	0.02996		524.4	0.00484		574.4	0.000414556								464.5	-2.05216		464.5	-2.29423		564.5	29.3147		564.5	-17.3256
474.6	0.02678		524.6	0.00521		574.6	0.000414556								464	-2.05822		464	-2.96774		564	22.7318		564	-18.4523
474.8	0.02396		524.8	0.00573		574.8	0.000322432								463.5	-0.76854		463.5	-2.95275		563.5	15.9982		563.5	-13.7484
475	0.02175		525	0.00621		575	0.000460617								463	-0.45883		463	-2.10744		563	11.959		563	-9.71227
475.2	0.0195		525.2	0.00699		575.2	0.000322432								462.5	-1.33512		462.5	-2.17463		562.5	8.24416		562.5	-8.54392
475.4	0.01778		525.4	0.00761		575.4	0.00027637								462	-0.81172		462	-0.82645		562	5.4679		562	-5.00978
475.6	0.01579		525.6	0.00839		575.6	0.00027637								461.5	4.16327		461.5	-0.91597		561.5	4.56431		561.5	-2.44651
475.8	0.01434		525.8	0.0092		575.8	0.000368494								461	4.40095		461	-0.71381		561	2.12772		561	-0.95254
476	0.01319		526	0.01031		576	0.000414556								460.5	8.5325		460.5	-0.14998		560.5	0.89787		560.5	-1.29016
476.2	0.01187		526.2	0.01157		576.2	0.000322432								460	6.76473		460	0.34902		560	0.70646		560	1.51888
476.4	0.01076		526.4	0.01316		576.4	0.000414556								459.5	4.96169		459.5	-0.17456		559.5	2.61617		559.5	-0.97304
476.6	0.01006		526.6	0.01493		576.6	0.000460617								459	5.22776		459	0.03458		559	1.74135		559	2.85853
476.8	0.00922		526.8	0.01704		576.8	0.000552741								458.5	6.02227		458.5	0.28235		558.5	0.04392		558.5	2.70945
477	0.00869		527	0.01981		577	0.000414556								458	2.91381		458	-0.70417		558	2.02614		558	-1.22345
477.2	0.00816		527.2	0.02236		577.2	0.000460617								457.5	-0.77725		457.5	-0.78693		557.5	1.71418		557.5	-6.14893
477.4	0.00759		527.4	0.02525		577.4	0.000460617								457	-2.39931		457	-2.1568		557	0.71139		557	-5.00057
477.6	0.00697		527.6	0.02946		577.6	0.000460617								456.5	-6.34339		456.5	-3.09918		556.5	0.15239		556.5	-8.79451
477.8	0.00666		527.8	0.03438		577.8	0.000460617								456	-5.87859		456	-1.7126		556	0.56205		556	-8.51036
478	0.00591		528	0.03944		578	0.000460617								455.5	-6.12516		455.5	-4.19521		555.5	0.17725		555.5	-10.6106
478.2	0.0056		528.2	0.04525		578.2	0.000506679								455	-7.27317		455	-3.22789		555	0.57355		555	-15.952
478.4	0.00525		528.4	0.05208		578.4	0.000414556								454.5	-8.66251		454.5	-2.93213		554.5	0.63885		554.5	-14.3422
478.6	0.00503		528.6	0.05944		578.6	0.000414556								454	-8.12972		454	-2.18294		554	-2.1004		554	-8.58078
478.8	0.00463		528.8	0.06791		578.8	0.000552741								453.5	-6.01304		453.5	-2.91572		553.5	-0.80742		553.5	-5.6183
479	0.00441		529	0.07789		579	0.000552741								453	-3.84173		453	-1.82401		553	1.73539		553	-6.14426
479.2	0.0041		529.2	0.09023		579.2	0.000598802								452.5	-2.03541		452.5	-0.94918		552.5	4.77974		552.5	-2.91305
479.4	0.00388		529.4	0.10236		579.4	0.000690926								452	-2.76781		452	-2.28862		552	4.10877		552	0.06486
479.6	0.00371		529.6	0.11589		579.6	0.000736988								451.5	-3.71314		451.5	-1.75721		551.5	2.22247		551.5	6.16989
479.8	0.00349		529.8	0.13256		579.8	0.000690926								451	-2.99075		451	-0.54568		551	0.41525		551	11.2978
480	0.00331		530	0.14986		580	0.000690926								450.5	-2.91509		450.5	-1.44015		550.5	-0.46741		550.5	8.31905
480.2	0.00322		530.2	0.16945		580.2	0.000506679								450	-1.39416		450	-1.09035		550	1.22667		550	5.02797
480.4	0.00304		530.4	0.19041		580.4	0.000460617								449.5	-0.65701		449.5	-1.49733		549.5	3.52631		549.5	2.72492
480.6	0.00291		530.6	0.21337		580.6	0.000368494								449	-1.4652		449	-0.49246		549	0.78215		549	5.5136
480.8	0.00278		530.8	0.23769		580.8	0.000460617								448.5	-0.50366		448.5	-2.52807		548.5	-2.16516		548.5	6.63646
481	0.0026		531	0.26408		581	0.000460617								448	-2.84297		448	-1.46649		548	-2.37472		548	4.7693
481.2	0.00243		531.2	0.29277		581.2	0.000414556								447.5	-1.99893		447.5	-1.07211		547.5	-2.68848		547.5	5.08597
481.4	0.00238		531.4	0.32412		581.4	0.000414556								447	-0.2474		447	-0.49511		547	-0.1271		547	0.20533
481.6	0.00229		531.6	0.35757		581.6	0.000506679								446.5	0.07765		446.5	-1.83054		546.5	1.241		546.5	2.40792
481.8	0.00234		531.8	0.38969		581.8	0.000414556								446	-0.49328		446	-3.70487		546	0.38012		546	4.90476
482	0.00221		532	0.42555		582	0.000368494								445.5	1.85064		445.5	-4.20659		545.5	1.74141		545.5	4.43803
482.2	0.00212		532.2	0.46104		582.2	0.000414556								445	-1.92098		445	-2.18126		545	2.359		545	1.92306
482.4	0.00207		532.4	0.49726		582.4	0.000460617								444.5	-2.44022		444.5	-2.31951		544.5	4.94721		544.5	-3.5636
482.6	0.0019		532.6	0.53423		582.6	0.000414556								444	-3.51903		444	-0.56707		544	5.63013		544	-4.86995
482.8	0.00176		532.8	0.57194		582.8	0.000506679								443.5	-1.34107		443.5	-2.34647		543.5	8.79175		543.5	-3.07484
483	0.00185		533	0.61297		583	0.000506679								443	0.37612		443	-1.93402		543	7.37826		543	-3.26521
483.2	0.00172		533.2	0.65215		583.2	0.000460617								442.5	-4.04882		442.5	-2.84404		542.5	8.88213		542.5	-2.96432
483.4	0.00163		533.4	0.69134		583.4	0.000506679								442	-3.47535		442	-4.37343		542	11.0483		542	-6.53228
483.6	0.00163		533.6	0.72608		583.6	0.000506679								441.5	-4.75532		441.5	-4.84094		541.5	9.10249		541.5	-2.83856
483.8	0.00172		533.8	0.75787		583.8	0.000368494								441	-4.26373		441	-3.54399		541	10.0208		541	-5.2043
484	0.00168		534	0.79151		584	0.000598802								440.5	-3.66134		440.5	-5.18479		540.5	6.069		540.5	-3.08644
484.2	0.00159		534.2	0.82256		584.2	0.000598802								440	-2.05346		440	-6.4324		540	5.91458		540	0.9296
484.4	0.0015		534.4	0.85103		584.4	0.000552741								439.5	-3.01759		439.5	-7.25576		539.5	4.6847		539.5	-4.14568
484.6	0.00141		534.6	0.87764		584.6	0.000552741								439	-1.26956		439	-6.60357		539	5.85953		539	-5.87279
484.8	0.00137		534.8	0.90204		584.8	0.000460617								438.5	3.26015		438.5	-4.71725		538.5	4.09706		538.5	-7.26972
485	0.00128		535	0.92089		585	0.000460617								438	3.15598		438	-1.49087		538	1.68567		538	-8.35824
485.2	0.00128		535.2	0.93568		585.2	0.000552741								437.5	0.98761		437.5	-0.78491		537.5	3.41138		537.5	-12.3692
485.4	0.00119		535.4	0.95047		585.4	0.000644864								437	2.30063		437	-2.42871		537	5.17817		537	-8.85264
485.6	0.00115		535.6	0.96414		585.6	0.000598802								436.5	4.33541		436.5	-1.03361		536.5	7.3609		536.5	-8.6825
485.8	0.00119		535.8	0.97486		585.8	0.000598802								436	4.35079		436	-1.1136		536	10.2717		536	-10.269
486	0.00119		536	0.9841		586	0.000460617								435.5	5.30465		435.5	-1.27402		535.5	9.11256		535.5	-11.032
486.2	0.00106		536.2	0.99076		586.2	0.000460617								435	2.53994		435	-0.029		535	10.0909		535	-8.50238
486.4	0.00101		536.4	0.99704		586.4	0.000506679								434.5	0.27789		434.5	-0.86265		534.5	6.87536		534.5	-6.9845
486.6	0.00101		536.6	1		586.6	0.000506679								434	0.46203		434	-1.29376		534	8.67597		534	-2.20134
486.8	0.0011		536.8	0.99926		586.8	0.000368494								433.5	2.6191		433.5	-0.45161		533.5	8.11935		533.5	-4.13365
487	0.0011		537	0.99852		587	0.000506679								433	1.9555		433	0.28922		533	4.37477		533	-1.9076
487.2	0.000970574		537.2	0.99704		587.2	0.000460617								432.5	4.54662		432.5	-0.44446		532.5	4.94257		532.5	3.10957
487.4	0.000926457		537.4	0.99519		587.4	0.000368494								432	2.03497		432	0.65461		532	0.29105		532	2.79996
487.6	0.000970574		537.6	0.98595		587.6	0.000322432								431.5	0.9148		431.5	1.63512		531.5	0.26611		531.5	2.31274
487.8	0.00088234		537.8	0.97856		587.8	0.000368494								431	0.45717		431	1.37968		531	-2.22675		531	0.92968
488	0.000794106		538	0.96895		588	0.000460617								430.5	1.66451		430.5	2.32057		530.5	-1.2806		530.5	2.08527
488.2	0.000794106		538.2	0.95712		588.2	0.000414556								430	5.29469		430	-0.2612		530	1.61932		530	-0.85137
488.4	0.000794106		538.4	0.94233		588.4	0.000414556														529.5	-0.04485		529.5	3.25014
488.6	0.000838223		538.6	0.92718		588.6	0.000598802														529	0.55031		529	4.74541
488.8	0.000838223		538.8	0.90869		588.8	0.000552741														528.5	-0.44104		528.5	7.10075
489	0.000794106		539	0.88688		589	0.000460617														528	-1.37695		528	6.59202
489.2	0.000794106		539.2	0.8636		589.2	0.000414556														527.5	-0.82824		527.5	3.53053
489.4	0.000749989		539.4	0.84068		589.4	0.000368494														527	-0.12693		527	3.64694
489.6	0.000794106		539.6	0.81295		589.6	0.000368494														526.5	-1.60801		526.5	6.15203
489.8	0.000794106		539.8	0.78449		589.8	0.000552741														526	-3.44827		526	1.67014
490	0.000794106		540	0.7527		590	0.000598802														525.5	-3.87977		525.5	2.01435
490.2	0.000749989		540.2	0.71832		590.2	0.000598802														525	-6.09084		525	2.9176
490.4	0.000794106		540.4	0.68468		590.4	0.000506679														524.5	-5.52062		524.5	3.24714
490.6	0.000838223		540.6	0.64993		590.6	0.000552741														524	-2.86052		524	-2.59638
490.8	0.000838223		540.8	0.61297		590.8	0.000644864														523.5	-1.6797		523.5	-2.22574
491	0.000838223		541	0.57785		591	0.000783049														523	-4.77578		523	-2.681
491.2	0.000838223		541.2	0.54088		591.2	0.000644864														522.5	-3.59689		522.5	-3.76259
491.4	0.000838223		541.4	0.50577		591.4	0.000690926														522	-0.99145		522	-2.80379
491.6	0.000749989		541.6	0.47065		591.6	0.000552741														521.5	-1.25606		521.5	1.85485
491.8	0.000838223		541.8	0.43849		591.8	0.000506679														521	1.69544		521	1.64024
492	0.000838223		542	0.403		592	0.000506679														520.5	1.16678		520.5	0.16451
492.2	0.00088234		542.2	0.37047		592.2	0.000644864														520	1.53684		520	-3.86526
492.4	0.000794106		542.4	0.33938		592.4	0.000598802														519.5	2.79812		519.5	-8.50855
492.6	0.000705872		542.6	0.31136		592.6	0.000506679														519	5.69075		519	-7.43387
492.8	0.000705872		542.8	0.28316		592.8	0.000506679														518.5	3.58842		518.5	-6.39851
493	0.000749989		543	0.25847		593	0.000598802														518	3.37855		518	-5.85372
493.2	0.000705872		543.2	0.23322		593.2	0.000644864														517.5	2.35137		517.5	-8.75246
493.4	0.000661755		543.4	0.21052		593.4	0.000552741														517	0.4367		517	-3.52382
493.6	0.000661755		543.6	0.1896		593.6	0.000552741														516.5	-1.29255		516.5	-4.77713
493.8	0.000705872		543.8	0.17049		593.8	0.000414556														516	-1.09596		516	-4.65627
494	0.000661755		544	0.15182		594	0.000414556														515.5	-1.50692		515.5	-3.06058
494.2	0.000661755		544.2	0.13629		594.2	0.000506679														515	-3.27793		515	-1.08635
494.4	0.000749989		544.4	0.12047		594.4	0.000368494														514.5	-1.41683		514.5	1.53219
494.6	0.000705872		544.6	0.10654		594.6	0.000460617														514	0.27926		514	-1.19503
494.8	0.000749989		544.8	0.09419		594.8	0.000322432														513.5	0.73169		513.5	1.92405
495	0.000794106		545	0.08277		595	0.000460617														513	2.2723		513	-2.11689
495.2	0.000794106		545.2	0.0719		595.2	0.000368494														512.5	3.49179		512.5	-4.45085
495.4	0.000794106		545.4	0.06266		595.4	0.000506679														512	2.2109		512	-2.50609
495.6	0.00088234		545.6	0.05393		595.6	0.000644864														511.5	3.06058		511.5	-5.21843
495.8	0.000794106		545.8	0.04672		595.8	0.000552741														511	4.23744		511	-5.57271
496	0.000838223		546	0.04		596	0.000598802														510.5	1.27151		510.5	-8.94678
496.2	0.000794106		546.2	0.03442		596.2	0.000598802														510	-1.99617		510	-3.00837
496.4	0.000838223		546.4	0.02939		596.4	0.000644864														509.5	-2.13869		509.5	-2.57037
496.6	0.000838223		546.6	0.02532		596.6	0.000736988														509	-2.85703		509	-3.4502
496.8	0.000838223		546.8	0.02148		596.8	0.000690926														508.5	-4.48611		508.5	-6.28006
497	0.00088234		547	0.01834		597	0.000598802														508	-1.91904		508	-5.65116
497.2	0.000926457		547.2	0.01553		597.2	0.000644864														507.5	-1.55292		507.5	-3.00848
497.4	0.00088234		547.4	0.01331		597.4	0.000598802														507	-1.81584		507	-3.96773
497.6	0.00088234		547.6	0.01124		597.6	0.000598802														506.5	-0.34669		506.5	-3.15435
497.8	0.00088234		547.8	0.00983		597.8	0.000783049														506	5.3264		506	-6.50583
498	0.000926457		548	0.00835		598	0.000690926														505.5	7.08158		505.5	-8.04946
498.2	0.000926457		548.2	0.0071		598.2	0.000644864														505	7.12876		505	-8.4104
498.4	0.00088234		548.4	0.00599		598.4	0.000552741														504.5	7.08764		504.5	-8.24113
498.6	0.000794106		548.6	0.00532		598.6	0.000644864														504	9.82922		504	-8.96809
498.8	0.000838223		548.8	0.00451		598.8	0.000690926														503.5	11.5019		503.5	-7.77889
499	0.00088234		549	0.00388		599	0.000690926														503	11.2038		503	-5.83286
499.2	0.000926457		549.2	0.00336		599.2	0.000644864														502.5	10.7016		502.5	-2.43694
499.4	0.000838223		549.4	0.00281		599.4	0.000644864														502	10.4033		502	-1.10239
499.6	0.00088234		549.6	0.00248		599.6	0.000598802														501.5	11.0787		501.5	2.32447
499.8	0.000838223		549.8	0.00225		599.8	0.000552741														501	10.7421		501	2.62435
500	0.00088234		550	0.00203		600	0.000322432														500.5	9.35612		500.5	4.9603
500.2	0.000838223		550.2	0.00174		600.2	0.000414556														500	9.46438		500	1.0223
500.4	0.000926457		550.4	0.00159		600.4	0.000414556														499.5	6.8787		499.5	5.022
500.6	0.000838223		550.6	0.0014		600.6	0.000368494														499	5.46285		499	6.75579
500.8	0.000838223		550.8	0.00137		600.8	0.000414556														498.5	6.62083		498.5	3.60859
501	0.000794106		551	0.00126		601	0.000460617														498	6.21348		498	4.5119
501.2	0.000838223		551.2	0.00126		601.2	0.000598802														497.5	6.17863		497.5	0.11842
501.4	0.00088234		551.4	0.00111		601.4	0.000829111														497	5.00272		497	-1.37488
501.6	0.000838223		551.6	0.000998078		601.6	0.000460617														496.5	5.09632		496.5	-2.78389
501.8	0.000838223		551.8	0.000924146		601.8	0.000368494														496	6.64213		496	-1.44984
502	0.00088234		552	0.00107		602	0.000368494														495.5	3.96349		495.5	1.6337
502.2	0.000838223		552.2	0.000961112		602.2	0.000552741														495	2.4316		495	0.01151
502.4	0.00088234		552.4	0.000998078		602.4	0.000598802														494.5	2.89575		494.5	1.86761
502.6	0.000838223		552.6	0.000998078		602.6	0.000598802														494	0.05773		494	4.36154
502.8	0.00088234		552.8	0.000924146		602.8	0.000552741														493.5	-2.21091		493.5	-2.02737
503	0.00088234		553	0.000924146		603	0.000552741														493	-2.70423		493	-0.84305
503.2	0.000926457		553.2	0.000813249		603.2	0.000644864														492.5	-3.21425		492.5	-0.28133
503.4	0.000838223		553.4	0.000776283		603.4	0.000598802														492	-4.70194		492	-0.57033
503.6	0.000838223		553.6	0.000850214		603.6	0.000690926														491.5	-4.3861		491.5	1.27914
503.8	0.00088234		553.8	0.000776283		603.8	0.000598802														491	-5.62487		491	-2.29179
504	0.000970574		554	0.000850214		604	0.000783049														490.5	-6.16023		490.5	-0.96262
504.2	0.000970574		554.2	0.000850214		604.2	0.000690926														490	-1.86714		490	-3.31156
504.4	0.000970574		554.4	0.000850214		604.4	0.000783049														489.5	-2.60828		489.5	1.3469
504.6	0.000838223		554.6	0.00088718		604.6	0.000921234														489	-4.7243		489	2.57574
504.8	0.000926457		554.8	0.000850214		604.8	0.000921234														488.5	-3.13832		488.5	0.49524
505	0.00088234		555	0.00088718		605	0.000829111														488	-4.25229		488	-0.92865
505.2	0.000794106		555.2	0.00088718		605.2	0.000736988														487.5	-3.4177		487.5	0.98928
505.4	0.000749989		555.4	0.000924146		605.4	0.000875173														487	-2.15577		487	1.58013
505.6	0.000749989		555.6	0.000850214		605.6	0.000921234														486.5	-2.79208		486.5	-5.3607
505.8	0.000749989		555.8	0.000776283		605.8	0.000967296														486	-4.02213		486	-3.48434
506	0.000794106		556	0.000813249		606	0.00101														485.5	-4.41623		485.5	-1.95158
506.2	0.000838223		556.2	0.000776283		606.2	0.00106														485	-3.10699		485	4.06792
506.4	0.00088234		556.4	0.000702351		606.4	0.00111														484.5	-6.43946		484.5	6.642
506.6	0.00088234		556.6	0.000739317		606.6	0.000921234														484	-4.10392		484	8.07366
506.8	0.000749989		556.8	0.000665385		606.8	0.000967296														483.5	-2.87632		483.5	6.83928
507	0.000749989		557	0.000591453		607	0.00101														483	-2.49653		483	5.77051
507.2	0.000749989		557.2	0.000554488		607.2	0.00111														482.5	-0.28526		482.5	4.29773
507.4	0.000661755		557.4	0.000517522		607.4	0.00106														482	3.38703		482	5.1408
507.6	0.000573521		557.6	0.000480556		607.6	0.00106														481.5	2.02805		481.5	5.04199
507.8	0.000705872		557.8	0.000480556		607.8	0.00101														481	1.19102		481	-2.24858
508	0.000705872		558	0.000554488		608	0.00111														480.5	0.83296		480.5	-4.80932
508.2	0.000617638		558.2	0.000517522		608.2	0.00101														480	3.38186		480	-2.27504
508.4	0.000529404		558.4	0.000554488		608.4	0.000921234														479.5	1.59587		479.5	-3.81026
508.6	0.000573521		558.6	0.000628419		608.6	0.000967296														479	4.43998		479	-4.27184
508.8	0.000573521		558.8	0.000776283		608.8	0.00101														478.5	6.14379		478.5	-2.42497
509	0.000705872		559	0.000702351		609	0.00111														478	3.11984		478	-0.54082
509.2	0.000749989		559.2	0.000591453		609.2	0.00106														477.5	2.9632		477.5	-0.31276
509.4	0.000749989		559.4	0.000591453		609.4	0.00111														477	4.35234		477	-1.84074
509.6	0.000661755		559.6	0.000591453		609.6	0.00106														476.5	5.21003		476.5	3.60173
509.8	0.000749989		559.8	0.000665385		609.8	0.00115														476	3.23069		476	0.41407
510	0.000705872		560	0.000665385		610	0.000967296														475.5	4.18264		475.5	7.06908
510.2	0.000573521		560.2	0.000591453		610.2	0.000875173														475	1.83894		475	4.23777
510.4	0.000705872		560.4	0.000591453		610.4	0.000875173														474.5	0.56037		474.5	0.95584
510.6	0.000794106		560.6	0.000591453		610.6	0.000967296														474	-0.14501		474	-2.12396
510.8	0.000705872		560.8	0.000517522		610.8	0.000829111														473.5	1.37082		473.5	-7.12481
511	0.000749989		561	0.000628419		611	0.00111														473	2.26607		473	-5.49003
511.2	0.000661755		561.2	0.000739317		611.2	0.00101														472.5	0.7753		472.5	-5.41252
511.4	0.000661755		561.4	0.000628419		611.4	0.00106														472	-2.76936		472	-7.62231
511.6	0.000661755		561.6	0.000628419		611.6	0.00111														471.5	-2.25291		471.5	-4.08435
511.8	0.000705872		561.8	0.000665385		611.8	0.00115														471	-3.03823		471	-5.14585
512	0.000661755		562	0.000628419		612	0.0012														470.5	-2.76007		470.5	-3.1539
512.2	0.000749989		562.2	0.000665385		612.2	0.0012														470	-2.33651		470	-5.38513
512.4	0.000749989		562.4	0.000591453		612.4	0.00115														469.5	-0.77263		469.5	-3.03537
512.6	0.000705872		562.6	0.000628419		612.6	0.00106														469	-2.14177		469	2.30002
512.8	0.000705872		562.8	0.000591453		612.8	0.00106														468.5	-3.39409		468.5	4.31048
513	0.000661755		563	0.000628419		613	0.0012														468	0.57964		468	5.87153
513.2	0.000749989		563.2	0.000480556		613.2	0.00111														467.5	2.42509		467.5	2.28139
513.4	0.000794106		563.4	0.000480556		613.4	0.00124														467	3.28701		467	3.07609
513.6	0.000749989		563.6	0.000517522		613.6	0.00129														466.5	4.22839		466.5	4.94096
513.8	0.000705872		563.8	0.00044359		613.8	0.0012														466	2.73922		466	8.85927
514	0.000705872		564	0.00044359		614	0.00111														465.5	2.19703		465.5	3.09433
514.2	0.000705872		564.2	0.000406624		614.2	0.00124														465	3.31528		465	-1.95156
514.4	0.000617638		564.4	0.00044359		614.4	0.00111														464.5	3.99216		464.5	-0.7859
514.6	0.000617638		564.6	0.000554488		614.6	0.00129														464	2.74143		464	-0.67255
514.8	0.000617638		564.8	0.000406624		614.8	0.00115														463.5	4.50042		463.5	0.81643
515	0.000661755		565	0.000332693		615	0.00124														463	4.51772		463	-0.11887
515.2	0.000617638		565.2	0.000295727		615.2	0.00129														462.5	4.50656		462.5	3.28397
515.4	0.000617638		565.4	0.000221795		615.4	0.00147														462	5.51302		462	7.76571
515.6	0.000617638		565.6	0.000332693		615.6	0.00157														461.5	4.55347		461.5	13.0565
515.8	0.000617638		565.8	0.000369658		615.8	0.00147														461	3.04013		461	12.6217
516	0.000573521		566	0.000369658		616	0.00143														460.5	4.08153		460.5	10.6325
516.2	0.000617638		566.2	0.000369658		616.2	0.00124														460	3.72112		460	9.40482
516.4	0.000661755		566.4	0.000480556		616.4	0.00129														459.5	1.09983		459.5	7.87169
516.6	0.000661755		566.6	0.000517522		616.6	0.00138														459	1.88164		459	3.11848
516.8	0.000573521		566.8	0.000591453		616.8	0.00138														458.5	-0.91222		458.5	-3.80311
517	0.000705872		567	0.000517522		617	0.00147														458	-2.43242		458	-9.47164
517.2	0.000705872		567.2	0.00044359		617.2	0.00143														457.5	-2.9038		457.5	-15.8528
517.4	0.000749989		567.4	0.000591453		617.4	0.00157														457	-2.14268		457	-12.6849
517.6	0.000749989		567.6	0.000591453		617.6	0.00166														456.5	-1.27027		456.5	-12
517.8	0.000705872		567.8	0.000702351		617.8	0.00152														456	-1.90978		456	-12.4446
518	0.000705872		568	0.000628419		618	0.0017														455.5	-0.97331		455.5	-13.7613
518.2	0.000794106		568.2	0.000591453		618.2	0.00175														455	-2.00768		455	-10.2901
518.4	0.000705872		568.4	0.000628419		618.4	0.0018														454.5	1.85189		454.5	-8.16219
518.6	0.000661755		568.6	0.000628419		618.6	0.00166														454	-0.25019		454	-4.84914
518.8	0.000661755		568.8	0.000554488		618.8	0.0018														453.5	0.99579		453.5	-1.5502
519	0.000661755		569	0.000517522		619	0.00193														453	-0.63792		453	-2.14952
519.2	0.000749989		569.2	0.000517522		619.2	0.00207														452.5	-3.24452		452.5	-1.62523
519.4	0.000794106		569.4	0.000591453		619.4	0.00226														452	-2.7176		452	1.64459
519.6	0.000705872		569.6	0.000591453		619.6	0.00212														451.5	-4.74071		451.5	1.43641
519.8	0.000794106		569.8	0.000628419		619.8	0.0023														451	-3.50946		451	-1.67023
520	0.000749989		570	0.000591453		620	0.00244														450.5	-4.55077		450.5	2.45788
520.2	0.000661755		570.2	0.000591453		620.2	0.00253														450	-3.22709		450	0.2003
520.4	0.000661755		570.4	0.000665385		620.4	0.00253														449.5	-1.98236		449.5	-1.19853
520.6	0.000794106		570.6	0.000591453		620.6	0.00263														449	-1.82592		449	-3.01756
520.8	0.000705872		570.8	0.000628419		620.8	0.0029														448.5	0.0151		448.5	-2.68453
521	0.000705872		571	0.000517522		621	0.00299														448	3.7665		448	-9.29822
521.2	0.000749989		571.2	0.000591453		621.2	0.00318														447.5	4.25952		447.5	-12.0317
521.4	0.000749989		571.4	0.000554488		621.4	0.00341														447	6.00328		447	-10.9793
521.6	0.000794106		571.6	0.000554488		621.6	0.00355														446.5	5.45051		446.5	-2.71314
521.8	0.000749989		571.8	0.000554488		621.8	0.00359														446	7.85222		446	-1.38321
522	0.000705872		572	0.00044359		622	0.00382														445.5	5.25429		445.5	2.24501
522.2	0.000794106		572.2	0.000517522		622.2	0.00428														445	4.09698		445	3.02692
522.4	0.000838223		572.4	0.000480556		622.4	0.00474														444.5	1.58482		444.5	6.35328
522.6	0.000838223		572.6	0.000554488		622.6	0.00548														444	1.62309		444	9.9395
522.8	0.000794106		572.8	0.000517522		622.8	0.00608														443.5	0.40707		443.5	21.3324
523	0.000794106		573	0.000480556		623	0.00649														443	1.66204		443	19.4712
523.2	0.000838223		573.2	0.000480556		623.2	0.00719														442.5	-1.16073		442.5	13.2832
523.4	0.000838223		573.4	0.00044359		623.4	0.00806														442	-3.2683		442	13.3519
523.6	0.000838223		573.6	0.000480556		623.6	0.00935														441.5	-6.3424		441.5	13.5476
523.8	0.000838223		573.8	0.000406624		623.8	0.01041														441	-5.87946		441	8.11076
524	0.000838223		574	0.000480556		624	0.01119														440.5	-4.09528		440.5	11.2022
524.2	0.000838223		574.2	0.000554488		624.2	0.01253														440	-5.56329		440	8.78636
524.4	0.000838223		574.4	0.000480556		624.4	0.01451														439.5	-4.80238		439.5	3.04966
524.6	0.000838223		574.6	0.000628419		624.6	0.01667														439	-4.79466		439	1.83914
524.8	0.000926457		574.8	0.000591453		624.8	0.01847														438.5	-3.684		438.5	1.12624
525	0.000970574		575	0.00044359		625	0.02068														438	-3.35351		438	-2.49241
525.2	0.000970574		575.2	0.000517522		625.2	0.02354														437.5	-2.18374		437.5	-6.04494
525.4	0.00106		575.4	0.000517522		625.4	0.02695														437	-0.84136		437	-7.4174
525.6	0.00101		575.6	0.000517522		625.6	0.0304														436.5	-1.49964		436.5	-11.7816
525.8	0.00101		575.8	0.000369658		625.8	0.03413														436	-0.53378		436	-16.1108
526	0.00101		576	0.00044359		626	0.03943														435.5	-1.44876		435.5	-19.0598
526.2	0.00106		576.2	0.000591453		626.2	0.04431														435	-1.76953		435	-18.9518
526.4	0.00106		576.4	0.000554488		626.4	0.05044														434.5	0.07232		434.5	-16.9727
526.6	0.000970574		576.6	0.000665385		626.6	0.05767														434	-0.0842		434	-15.2399
526.8	0.000838223		576.8	0.000702351		626.8	0.06702														433.5	0.89976		433.5	-13.8319
527	0.000838223		577	0.000665385		627	0.07591														433	-1.6532		433	-12.0833
527.2	0.000794106		577.2	0.000554488		627.2	0.08807														432.5	0.22151		432.5	-10.9297
527.4	0.000705872		577.4	0.000554488		627.4	0.09839														432	-1.15637		432	-10.0157
527.6	0.000794106		577.6	0.000591453		627.6	0.11082														431.5	0.5469		431.5	-1.58986
527.8	0.000749989		577.8	0.000591453		627.8	0.12667														431	-1.16275		431	-0.63605
528	0.000838223		578	0.000702351		628	0.1462														430.5	0.60393		430.5	-1.07243
528.2	0.000926457		578.2	0.000776283		628.2	0.16568														430	-2.21095		430	-1.48473
528.4	0.000749989		578.4	0.000776283		628.4	0.1889
528.6	0.000838223		578.6	0.000628419		628.6	0.21308
528.8	0.00088234		578.8	0.000665385		628.8	0.24164
529	0.000926457		579	0.000628419		629	0.269
529.2	0.000838223		579.2	0.000628419		629.2	0.30299
529.4	0.00088234		579.4	0.000665385		629.4	0.33754
529.6	0.000970574		579.6	0.000628419		629.6	0.37526
529.8	0.000970574		579.8	0.000554488		629.8	0.41345
530	0.000926457		580	0.000517522		630	0.45827
530.2	0.000970574		580.2	0.000665385		630.2	0.49793
530.4	0.000970574		580.4	0.000665385		630.4	0.54307
530.6	0.000970574		580.6	0.000628419		630.6	0.58452
530.8	0.00088234		580.8	0.000591453		630.8	0.62828
531	0.000838223		581	0.000702351		631	0.67388
531.2	0.000838223		581.2	0.000739317		631.2	0.71257
531.4	0.000838223		581.4	0.000702351		631.4	0.75265
531.6	0.000838223		581.6	0.000702351		631.6	0.79226
531.8	0.000838223		581.8	0.000702351		631.8	0.83049
532	0.000838223		582	0.000665385		632	0.85767
532.2	0.000838223		582.2	0.000665385		632.2	0.88392
532.4	0.000794106		582.4	0.000739317		632.4	0.90742
532.6	0.000838223		582.6	0.000776283		632.6	0.92768
532.8	0.00088234		582.8	0.000776283		632.8	0.94565
533	0.000970574		583	0.000739317		633	0.95993
533.2	0.00088234		583.2	0.000739317		633.2	0.9719
533.4	0.00088234		583.4	0.000702351		633.4	0.97973
533.6	0.000838223		583.6	0.000776283		633.6	0.98848
533.8	0.000970574		583.8	0.000776283		633.8	0.99217
534	0.00088234		584	0.000776283		634	0.99355
534.2	0.000926457		584.2	0.000739317		634.2	1
534.4	0.000838223		584.4	0.000739317		634.4	0.99954
534.6	0.000838223		584.6	0.000739317		634.6	0.99954
534.8	0.000794106		584.8	0.000702351		634.8	0.99355
535	0.000661755		585	0.000628419		635	0.99125
535.2	0.000749989		585.2	0.000628419		635.2	0.99217
535.4	0.000749989		585.4	0.000591453		635.4	0.98895
535.6	0.000838223		585.6	0.000739317		635.6	0.98848
535.8	0.000838223		585.8	0.000776283		635.8	0.9825
536	0.000705872		586	0.000628419		636	0.98158
536.2	0.000705872		586.2	0.000702351		636.2	0.97927
536.4	0.000705872		586.4	0.000628419		636.4	0.97236
536.6	0.000749989		586.6	0.000554488		636.6	0.9696
536.8	0.000749989		586.8	0.000665385		636.8	0.96269
537	0.000749989		587	0.000665385		637	0.9521
537.2	0.000749989		587.2	0.000554488		637.2	0.94104
537.4	0.000794106		587.4	0.000628419		637.4	0.93045
537.6	0.000838223		587.6	0.000665385		637.6	0.91663
537.8	0.000838223		587.8	0.000702351		637.8	0.90005
538	0.000794106		588	0.000739317		638	0.8807
538.2	0.000749989		588.2	0.000702351		638.2	0.85859
538.4	0.000705872		588.4	0.000776283		638.4	0.83648
538.6	0.000705872		588.6	0.000813249		638.6	0.81483
538.8	0.000749989		588.8	0.000702351		638.8	0.78812
539	0.000749989		589	0.000702351		639	0.75818
539.2	0.000749989		589.2	0.000628419		639.2	0.72639
539.4	0.000617638		589.4	0.000591453		639.4	0.69277
539.6	0.000661755		589.6	0.000517522		639.6	0.66053
539.8	0.000749989		589.8	0.000480556		639.8	0.62552
540	0.000705872		590	0.00044359		640	0.59189
540.2	0.000705872		590.2	0.000517522		640.2	0.55228
540.4	0.000661755		590.4	0.00044359		640.4	0.51129
540.6	0.000661755		590.6	0.000554488		640.6	0.47398
540.8	0.000705872		590.8	0.000554488		640.8	0.43464
541	0.000705872		591	0.000591453		641	0.39714
541.2	0.000749989		591.2	0.000554488		641.2	0.35753
541.4	0.000661755		591.4	0.000554488		641.4	0.32381
541.6	0.000705872		591.6	0.000591453		641.6	0.28862
541.8	0.000749989		591.8	0.000517522		641.8	0.25578
542	0.000749989		592	0.000480556		642	0.22782
542.2	0.000926457		592.2	0.00044359		642.2	0.20299
542.4	0.00088234		592.4	0.000369658		642.4	0.17757
542.6	0.00088234		592.6	0.00044359		642.6	0.15311
542.8	0.000749989		592.8	0.000628419		642.8	0.13367
543	0.000838223		593	0.000517522		643	0.1169
543.2	0.000838223		593.2	0.000517522		643.2	0.09972
543.4	0.000794106		593.4	0.000554488		643.4	0.08609
543.6	0.000661755		593.6	0.000480556		643.6	0.0748
543.8	0.000794106		593.8	0.00044359		643.8	0.06541
544	0.000749989		594	0.00044359		644	0.0561
544.2	0.000749989		594.2	0.000665385		644.2	0.04809
544.4	0.000705872		594.4	0.000591453		644.4	0.04072
544.6	0.000794106		594.6	0.000554488		644.6	0.03422
544.8	0.000794106		594.8	0.000591453		644.8	0.02962
545	0.000749989		595	0.000628419		645	0.02561
545.2	0.000705872		595.2	0.000628419		645.2	0.02183
545.4	0.000661755		595.4	0.000591453		645.4	0.0181
545.6	0.000661755		595.6	0.000628419		645.6	0.01538
545.8	0.000661755		595.8	0.000665385		645.8	0.01382
546	0.000617638		596	0.000480556		646	0.0123
546.2	0.000661755		596.2	0.000517522		646.2	0.01032
546.4	0.000661755		596.4	0.000517522		646.4	0.00884
546.6	0.000661755		596.6	0.000554488		646.6	0.0076
546.8	0.000617638		596.8	0.000591453		646.8	0.007
547	0.000573521		597	0.000554488		647	0.00626
547.2	0.000573521		597.2	0.000517522		647.2	0.00553
547.4	0.000749989		597.4	0.000554488		647.4	0.00502
547.6	0.00088234		597.6	0.000517522		647.6	0.00497
547.8	0.000838223		597.8	0.00044359		647.8	0.00415
548	0.000838223		598	0.000517522		648	0.00364
548.2	0.00088234		598.2	0.000406624		648.2	0.00286
548.4	0.00088234		598.4	0.000406624		648.4	0.00235
548.6	0.00101		598.6	0.000369658		648.6	0.0023
548.8	0.00106		598.8	0.000369658		648.8	0.00226
549	0.000926457		599	0.00044359		649	0.00193
549.2	0.00106		599.2	0.00044359		649.2	0.00189
549.4	0.0011		599.4	0.000517522		649.4	0.0018
549.6	0.0011		599.6	0.000480556		649.6	0.00184
549.8	0.00101		599.8	0.000517522		649.8	0.0017
550	0.0011		600	0.000591453		650	0.0018
550.2	0.00101		600.2	0.000517522		650.2	0.00152
550.4	0.00101		600.4	0.000591453		650.4	0.00143
550.6	0.000926457		600.6	0.000591453		650.6	0.00115
550.8	0.000926457		600.8	0.000517522		650.8	0.00143
551	0.000926457		601	0.000369658		651	0.00138
551.2	0.000970574		601.2	0.000369658		651.2	0.00129
551.4	0.000926457		601.4	0.000369658		651.4	0.00134
551.6	0.000926457		601.6	0.000480556		651.6	0.00152
551.8	0.000926457		601.8	0.000554488		651.8	0.00129
552	0.00088234		602	0.000591453		652	0.00101
552.2	0.00088234		602.2	0.000517522		652.2	0.00111
552.4	0.000970574		602.4	0.000517522		652.4	0.00111
552.6	0.00101		602.6	0.000591453		652.6	0.00111
552.8	0.00106		602.8	0.000480556		652.8	0.00106
553	0.00101		603	0.000591453		653	0.00129
553.2	0.000926457		603.2	0.000702351		653.2	0.00152
553.4	0.00106		603.4	0.000702351		653.4	0.00143
553.6	0.00119		603.6	0.000628419		653.6	0.0012
553.8	0.00106		603.8	0.000739317		653.8	0.00152
554	0.000926457		604	0.000739317		654	0.0012
554.2	0.000970574		604.2	0.000702351		654.2	0.00101
554.4	0.00106		604.4	0.000702351		654.4	0.00111
554.6	0.00106		604.6	0.000776283		654.6	0.000875173
554.8	0.00115		604.8	0.000739317		654.8	0.000875173
555	0.0011		605	0.000665385		655	0.000967296
555.2	0.00106		605.2	0.000665385		655.2	0.000783049
555.4	0.0011		605.4	0.000702351		655.4	0.000736988
555.6	0.00115		605.6	0.000554488		655.6	0.000644864
555.8	0.00106		605.8	0.000665385		655.8	0.000829111
556	0.00101		606	0.000665385		656	0.000736988
556.2	0.000970574		606.2	0.000554488		656.2	0.00111
556.4	0.000970574		606.4	0.000813249		656.4	0.000829111
556.6	0.000838223		606.6	0.00088718		656.6	0.000644864
556.8	0.000838223		606.8	0.00088718		656.8	0.000783049
557	0.000838223		607	0.000739317		657	0.000783049
557.2	0.000794106		607.2	0.000813249		657.2	0.000783049
557.4	0.000838223		607.4	0.000850214		657.4	0.00101
557.6	0.000838223		607.6	0.000702351		657.6	0.00111
557.8	0.000970574		607.8	0.000665385		657.8	0.00101
558	0.000926457		608	0.000813249		658	0.00115
558.2	0.000970574		608.2	0.000850214		658.2	0.00111
558.4	0.00088234		608.4	0.000776283		658.4	0.000921234
558.6	0.000970574		608.6	0.000665385		658.6	0.000690926
558.8	0.000970574		608.8	0.000665385		658.8	0.000783049
559	0.00101		609	0.000739317		659	0.000783049
559.2	0.00101		609.2	0.000776283		659.2	0.000829111
559.4	0.0011		609.4	0.00088718		659.4	0.00111
559.6	0.00101		609.6	0.00088718		659.6	0.00124
559.8	0.00106		609.8	0.000776283		659.8	0.000967296
560	0.000970574		610	0.000776283		660	0.000921234
560.2	0.00101		610.2	0.00088718		660.2	0.00111
560.4	0.00106		610.4	0.000776283		660.4	0.00143
560.6	0.0011		610.6	0.00088718		660.6	0.00157
560.8	0.00115		610.8	0.00104		660.8	0.00161
561	0.00106		611	0.000961112		661	0.00147
561.2	0.00106		611.2	0.000850214		661.2	0.00129
561.4	0.00106		611.4	0.00088718		661.4	0.00129
561.6	0.00106		611.6	0.000850214		661.6	0.00143
561.8	0.00101		611.8	0.00088718		661.8	0.00143
562	0.000970574		612	0.000850214		662	0.00157
562.2	0.000970574		612.2	0.00088718		662.2	0.0017
562.4	0.00088234		612.4	0.000850214		662.4	0.00147
562.6	0.000926457		612.6	0.000850214		662.6	0.0018
562.8	0.000926457		612.8	0.000850214		662.8	0.0017
563	0.000970574		613	0.00104		663	0.0018
563.2	0.000970574		613.2	0.00088718		663.2	0.00207
563.4	0.00101		613.4	0.000924146		663.4	0.00207
563.6	0.000970574		613.6	0.000924146		663.6	0.00193
563.8	0.00088234		613.8	0.000924146		663.8	0.0018
564	0.000926457		614	0.000850214		664	0.00193
564.2	0.000926457		614.2	0.00104		664.2	0.00198
564.4	0.000970574		614.4	0.00104		664.4	0.00184
564.6	0.00106		614.6	0.000998078		664.6	0.00203
564.8	0.00106		614.8	0.000998078		664.8	0.00212
565	0.00101		615	0.000924146		665	0.00189
565.2	0.00101		615.2	0.000776283		665.2	0.00184
565.4	0.000970574		615.4	0.000739317		665.4	0.00189
565.6	0.00088234		615.6	0.000813249		665.6	0.00193
565.8	0.00088234		615.8	0.000776283		665.8	0.00226
566	0.000926457		616	0.000961112		666	0.0023
566.2	0.000926457		616.2	0.000850214		666.2	0.00189
566.4	0.000794106		616.4	0.00088718		666.4	0.0017
566.6	0.000794106		616.6	0.00088718		666.6	0.00175
566.8	0.00088234		616.8	0.000924146		666.8	0.00216
567	0.00088234		617	0.000702351		667	0.00207
567.2	0.00101		617.2	0.000739317		667.2	0.00207
567.4	0.000970574		617.4	0.000813249		667.4	0.00175
567.6	0.000970574		617.6	0.000776283		667.6	0.00157
567.8	0.000926457		617.8	0.000813249		667.8	0.00152
568	0.00101		618	0.000813249		668	0.00157
568.2	0.00101		618.2	0.000813249		668.2	0.00143
568.4	0.000970574		618.4	0.000850214		668.4	0.00129
568.6	0.000970574		618.6	0.000924146		668.6	0.00134
568.8	0.000970574		618.8	0.000961112		668.8	0.00129
569	0.000926457		619	0.000739317		669	0.00124
569.2	0.00101		619.2	0.000776283		669.2	0.00161
569.4	0.000970574		619.4	0.000702351		669.4	0.00175
569.6	0.00088234		619.6	0.000665385		669.6	0.00184
569.8	0.000926457		619.8	0.000702351		669.8	0.00175
570	0.000926457		620	0.000702351		670	0.00152
570.2	0.00106		620.2	0.000702351		670.2	0.00143
570.4	0.00101		620.4	0.000591453		670.4	0.00143
570.6	0.000970574		620.6	0.000739317		670.6	0.00138
570.8	0.00101		620.8	0.00088718		670.8	0.00106
571	0.00101		621	0.000776283		671	0.0012
571.2	0.00101		621.2	0.000776283		671.2	0.00129
571.4	0.000970574		621.4	0.000665385		671.4	0.00147
571.6	0.00088234		621.6	0.000628419		671.6	0.00157
571.8	0.00106		621.8	0.000739317		671.8	0.00152
572	0.0011		622	0.000628419		672	0.00138
572.2	0.00106		622.2	0.000591453		672.2	0.00134
572.4	0.000970574		622.4	0.000628419		672.4	0.000921234
572.6	0.00088234		622.6	0.000517522		672.6	0.00111
572.8	0.000749989		622.8	0.000554488		672.8	0.000783049
573	0.000794106		623	0.000628419		673	0.000552741
573.2	0.000926457		623.2	0.000554488		673.2	0.000644864
573.4	0.00088234		623.4	0.000702351		673.4	0.000921234
573.6	0.00101		623.6	0.000776283		673.6	0.000875173
573.8	0.00088234		623.8	0.000739317		673.8	0.000783049
574	0.000926457		624	0.000665385		674	0.000460617
574.2	0.000970574		624.2	0.000591453		674.2	0.000921234
574.4	0.00101		624.4	0.000628419		674.4	0.000829111
574.6	0.0011		624.6	0.000776283		674.6	0.000552741
574.8	0.00101		624.8	0.000591453		674.8	0.000690926
575	0.0011		625	0.000591453		675	0.00115
575.2	0.0011		625.2	0.000702351		675.2	0.00147
575.4	0.0011		625.4	0.000776283		675.4	0.00134
575.6	0.000970574		625.6	0.000850214		675.6	0.00134
575.8	0.00101		625.8	0.000776283		675.8	0.00152
576	0.000970574		626	0.000702351		676	0.00138
576.2	0.000970574		626.2	0.000776283		676.2	0.00166
576.4	0.000970574		626.4	0.000739317		676.4	0.00115
576.6	0.00101		626.6	0.000813249		676.6	0.000967296
576.8	0.000970574		626.8	0.00088718		676.8	0.000875173
577	0.000838223		627	0.000850214		677	0.00106
577.2	0.0011		627.2	0.00088718		677.2	0.000875173
577.4	0.00101		627.4	0.000739317		677.4	0.0012
577.6	0.00106		627.6	0.000739317		677.6	0.00115
577.8	0.00101		627.8	0.000850214		677.8	0.00124
578	0.0011		628	0.000776283		678	0.00147
578.2	0.00119		628.2	0.000628419		678.2	0.00134
578.4	0.00128		628.4	0.000554488		678.4	0.0012
578.6	0.00128		628.6	0.000739317		678.6	0.00138
578.8	0.00124		628.8	0.000665385		678.8	0.00157
579	0.00128		629	0.00088718		679	0.00166
579.2	0.00115		629.2	0.00122		679.2	0.00157
579.4	0.00106		629.4	0.00107		679.4	0.00115
579.6	0.0011		629.6	0.000813249		679.6	0.00124
579.8	0.00115		629.8	0.000702351		679.8	0.00138
580	0.00106		630	0.000776283		680	0.00143
580.2	0.0011		630.2	0.000702351		680.2	0.0012
580.4	0.000970574		630.4	0.000665385		680.4	0.00101
580.6	0.0011		630.6	0.000665385		680.6	0.00166
580.8	0.00106		630.8	0.000702351		680.8	0.00152
581	0.00115		631	0.000813249		681	0.00129
581.2	0.00119		631.2	0.000702351		681.2	0.00134
581.4	0.0011		631.4	0.000702351		681.4	0.00129
581.6	0.00119		631.6	0.00088718		681.6	0.00115
581.8	0.00115		631.8	0.00088718		681.8	0.00111
582	0.0011		632	0.000961112		682	0.00101
582.2	0.00119		632.2	0.000961112		682.2	0.0012
582.4	0.00124		632.4	0.000813249		682.4	0.00143
582.6	0.00119		632.6	0.000961112		682.6	0.00129
582.8	0.00119		632.8	0.000850214		682.8	0.00143
583	0.00128		633	0.000702351		683	0.00175
583.2	0.00119		633.2	0.000776283		683.2	0.00147
583.4	0.00124		633.4	0.000665385		683.4	0.00147
583.6	0.00119		633.6	0.000591453		683.6	0.0012
583.8	0.00124		633.8	0.000665385		683.8	0.00115
584	0.00115		634	0.000702351		684	0.00115
584.2	0.00119		634.2	0.000739317		684.2	0.00147
584.4	0.00132		634.4	0.000776283		684.4	0.0018
584.6	0.00128		634.6	0.000776283		684.6	0.00143
584.8	0.00128		634.8	0.000702351		684.8	0.00166
585	0.00146		635	0.000739317		685	0.00152
585.2	0.00132		635.2	0.000665385		685.2	0.00147
585.4	0.00128		635.4	0.000628419		685.4	0.00134
585.6	0.00119		635.6	0.000739317		685.6	0.00138
585.8	0.00115		635.8	0.000813249		685.8	0.00124
586	0.00115		636	0.000850214		686	0.00161
586.2	0.00119		636.2	0.000924146		686.2	0.00189
586.4	0.00124		636.4	0.000961112		686.4	0.00203
586.6	0.00132		636.6	0.000998078		686.6	0.00166
586.8	0.00141		636.8	0.00104		686.8	0.00212
587	0.00163		637	0.000924146		687	0.00198
587.2	0.0015		637.2	0.000998078		687.2	0.00175
587.4	0.00141		637.4	0.000961112		687.4	0.00106
587.6	0.00132		637.6	0.000998078		687.6	0.000783049
587.8	0.00132		637.8	0.00118		687.8	0.0012
588	0.00128		638	0.00122		688	0.0012
588.2	0.00124		638.2	0.00126		688.2	0.00129
588.4	0.00128		638.4	0.00129		688.4	0.00138
588.6	0.00115		638.6	0.000998078		688.6	0.00152
588.8	0.00124		638.8	0.000961112		688.8	0.00157
589	0.00124		639	0.00115		689	0.00138
589.2	0.00115		639.2	0.000998078		689.2	0.00152
589.4	0.00119		639.4	0.00115		689.4	0.0018
589.6	0.00106		639.6	0.00104		689.6	0.00184
589.8	0.00106		639.8	0.000961112		689.8	0.00166
590	0.000970574		640	0.000998078		690	0.00143
590.2	0.00119		640.2	0.00107		690.2	0.00152
590.4	0.00119		640.4	0.00115		690.4	0.00175
590.6	0.00124		640.6	0.00129		690.6	0.00189
590.8	0.000970574		640.8	0.00126		690.8	0.00193
591	0.000926457		641	0.00133		691	0.00193
591.2	0.00101		641.2	0.00133		691.2	0.00189
591.4	0.0011		641.4	0.00144		691.4	0.00207
591.6	0.0011		641.6	0.00126		691.6	0.00198
591.8	0.00101		641.8	0.00107		691.8	0.00175
592	0.00106		642	0.00104		692	0.00207
592.2	0.0011		642.2	0.00104		692.2	0.00198
592.4	0.0011		642.4	0.00104		692.4	0.0023
592.6	0.00101		642.6	0.00107		692.6	0.0023
592.8	0.000970574		642.8	0.00107		692.8	0.00272
593	0.00115		643	0.00126		693	0.00235
593.2	0.00101		643.2	0.00118		693.2	0.0029
593.4	0.00101		643.4	0.00122		693.4	0.00281
593.6	0.000970574		643.6	0.00111		693.6	0.00226
593.8	0.00101		643.8	0.00107		693.8	0.00207
594	0.00106		644	0.000998078		694	0.00203
594.2	0.000970574		644.2	0.00104		694.2	0.00244
594.4	0.000926457		644.4	0.00104		694.4	0.00226
594.6	0.000926457		644.6	0.000961112		694.6	0.00276
594.8	0.00101		644.8	0.000924146		694.8	0.00263
595	0.000970574		645	0.00107		695	0.00235
595.2	0.000838223		645.2	0.00111		695.2	0.00216
595.4	0.000926457		645.4	0.00122		695.4	0.0018
595.6	0.000970574		645.6	0.00126		695.6	0.00198
595.8	0.00088234		645.8	0.00126		695.8	0.00212
596	0.00088234		646	0.00115		696	0.00175
596.2	0.000838223		646.2	0.00115		696.2	0.00175
596.4	0.00088234		646.4	0.00126		696.4	0.00175
596.6	0.000970574		646.6	0.000961112		696.6	0.0023
596.8	0.0011		646.8	0.00129		696.8	0.00221
597	0.00119		647	0.00133		697	0.00198
597.2	0.00115		647.2	0.00137		697.2	0.00147
597.4	0.00128		647.4	0.0014		697.4	0.00184
597.6	0.00115		647.6	0.00118		697.6	0.00212
597.8	0.00101		647.8	0.00115		697.8	0.00267
598	0.00106		648	0.00133		698	0.00221
598.2	0.000926457		648.2	0.00129		698.2	0.00203
598.4	0.00088234		648.4	0.00129		698.4	0.0018
598.6	0.000838223		648.6	0.000998078		698.6	0.00189
598.8	0.000838223		648.8	0.00107		698.8	0.00161
599	0.000926457		649	0.00107		699	0.00184
599.2	0.00088234		649.2	0.00111		699.2	0.0018
599.4	0.00088234		649.4	0.00111		699.4	0.0023
599.6	0.00088234		649.6	0.00104		699.6	0.00226
599.8	0.00088234		649.8	0.00107		699.8	0.0023
600	0.00106		650	0.000998078		700	0.0024

## Sheet: Figure 4
Figure 4c						Figure 4d
L			R			L			R
Wavelength	Normalized Absorbance		Wavelength	Normalized Absorbance		Wavelength	CD		Wavelength	CD
750	0		750	0.00242		750	0.42516		750	-1.18776
749.5	0.000797441		749.5	0.00204		749.5	0.42898		749.5	-1.15076
749	0.00288		749	0.00267		749	0.43603		749	-1.20914
748.5	0.00354		748.5	0.00167		748.5	0.40619		748.5	-1.29911
748	0.00362		748	0.000573745		748	0.38067		748	-1.35327
747.5	0.00427		747.5	0.000327855		747.5	0.34284		747.5	-1.34404
747	0.00475		747	0		747	0.31872		747	-1.41294
746.5	0.0059		746.5	0.00142		746.5	0.29605		746.5	-1.46062
746	0.00686		746	0.00308		746	0.27687		746	-1.52567
745.5	0.00929		745.5	0.00643		745.5	0.22078		745.5	-1.65948
745	0.0113		745	0.00975		745	0.0746		745	-1.72837
744.5	0.01311		744.5	0.01305		744.5	0.0712		744.5	-1.78765
744	0.01568		744	0.01737		744	0.1067		744	-1.78942
743.5	0.01754		743.5	0.02099		743.5	0.05688		743.5	-1.86336
743	0.01892		743	0.0239		743	0.02042		743	-1.92716
742.5	0.02003		742.5	0.02567		742.5	0.01375		742.5	-1.98774
742	0.02128		742	0.02591		742	0.03889		742	-2.04849
741.5	0.02193		741.5	0.02523		741.5	0.08297		741.5	-1.98907
741	0.02212		741	0.02234		741	0.0953		741	-1.99009
740.5	0.02152		740.5	0.01859		740.5	0.19736		740.5	-2.00283
740	0.02042		740	0.01392		740	0.17332		740	-1.97477
739.5	0.01995		739.5	0.01086		739.5	0.24057		739.5	-1.99643
739	0.01881		739	0.00821		739	0.29087		739	-2.00707
738.5	0.01817		738.5	0.00629		738.5	0.30207		738.5	-2.00908
738	0.01852		738	0.00761		738	0.37939		738	-2.02592
737.5	0.01908		737.5	0.00972		737.5	0.3224		737.5	-1.99678
737	0.02043		737	0.01331		737	0.388		737	-1.93966
736.5	0.02253		736.5	0.01908		736.5	0.45626		736.5	-1.97869
736	0.02527		736	0.02578		736	0.49394		736	-1.94335
735.5	0.02818		735.5	0.03371		735.5	0.52226		735.5	-1.88857
735	0.03013		735	0.04192		735	0.4791		735	-1.95035
734.5	0.03332		734.5	0.04942		734.5	0.50662		734.5	-1.94005
734	0.03635		734	0.05863		734	0.48717		734	-1.98434
733.5	0.03921		733.5	0.068		733.5	0.55755		733.5	-1.94544
733	0.04266		733	0.07576		733	0.65027		733	-1.95606
732.5	0.04571		732.5	0.08297		732.5	0.67218		732.5	-1.905
732	0.04824		732	0.08872		732	0.72798		732	-1.78795
731.5	0.04949		731.5	0.09118		731.5	0.69891		731.5	-1.84778
731	0.0507		731	0.0925		731	0.84491		731	-1.89091
730.5	0.05122		730.5	0.09217		730.5	0.92051		730.5	-1.88834
730	0.05069		730	0.08918		730	0.98148		730	-1.84369
729.5	0.04978		729.5	0.0853		729.5	1.02494		729.5	-1.88152
729	0.0487		729	0.08181		729	1.03473		729	-1.97741
728.5	0.04737		728.5	0.078		728.5	1.01228		728.5	-2.10779
728	0.04599		728	0.07358		728	1.05063		728	-2.13572
727.5	0.04573		727.5	0.07052		727.5	1.13383		727.5	-2.20307
727	0.04559		727	0.06673		727	1.15097		727	-2.32611
726.5	0.04521		726.5	0.06275		726.5	1.24044		726.5	-2.40091
726	0.04371		726	0.05799		726	1.23088		726	-2.53639
725.5	0.04268		725.5	0.05269		725.5	1.26624		725.5	-2.68297
725	0.04141		725	0.04858		725	1.38044		725	-2.83467
724.5	0.04056		724.5	0.04481		724.5	1.41372		724.5	-2.88946
724	0.04022		724	0.04165		724	1.37783		724	-2.9691
723.5	0.04024		723.5	0.03869		723.5	1.45362		723.5	-3.09116
723	0.04033		723	0.03706		723	1.51239		723	-3.15462
722.5	0.04122		722.5	0.0361		722.5	1.5181		722.5	-3.22731
722	0.04197		722	0.03546		722	1.54757		722	-3.29839
721.5	0.04315		721.5	0.03588		721.5	1.65308		721.5	-3.35211
721	0.04368		721	0.03648		721	1.70925		721	-3.3415
720.5	0.04534		720.5	0.038		720.5	1.72449		720.5	-3.29455
720	0.04656		720	0.04011		720	1.70569		720	-3.36799
719.5	0.0485		719.5	0.042		719.5	1.71773		719.5	-3.4327
719	0.05075		719	0.04642		719	1.80522		719	-3.45617
718.5	0.05311		718.5	0.05045		718.5	1.87188		718.5	-3.51311
718	0.05612		718	0.05525		718	1.84228		718	-3.58355
717.5	0.05957		717.5	0.06071		717.5	1.97169		717.5	-3.62593
717	0.06301		717	0.06648		717	2.02267		717	-3.66059
716.5	0.06644		716.5	0.07264		716.5	2.139		716.5	-3.71939
716	0.06966		716	0.07937		716	2.30675		716	-3.81983
715.5	0.07321		715.5	0.08649		715.5	2.44788		715.5	-3.87909
715	0.07673		715	0.09293		715	2.53511		715	-4.02392
714.5	0.08089		714.5	0.09994		714.5	2.66598		714.5	-4.12783
714	0.08507		714	0.10641		714	2.8129		714	-4.32331
713.5	0.08866		713.5	0.11296		713.5	3.01718		713.5	-4.42818
713	0.09253		713	0.1188		713	3.16236		713	-4.57682
712.5	0.09682		712.5	0.1243		712.5	3.40612		712.5	-4.80064
712	0.1009		712	0.13006		712	3.52904		712	-5.00124
711.5	0.10441		711.5	0.13474		711.5	3.76892		711.5	-5.15993
711	0.10797		711	0.13835		711	3.93603		711	-5.42948
710.5	0.11021		710.5	0.14111		710.5	4.11831		710.5	-5.70138
710	0.11352		710	0.14463		710	4.27998		710	-6.02034
709.5	0.11635		709.5	0.14591		709.5	4.45728		709.5	-6.26016
709	0.12		709	0.14805		709	4.8224		709	-6.50989
708.5	0.12279		708.5	0.15031		708.5	5.03395		708.5	-6.85221
708	0.12608		708	0.15303		708	5.33113		708	-7.23819
707.5	0.12948		707.5	0.1562		707.5	5.7124		707.5	-7.62222
707	0.1333		707	0.15914		707	5.99776		707	-7.96926
706.5	0.13732		706.5	0.16283		706.5	6.36464		706.5	-8.42662
706	0.14214		706	0.16721		706	6.71967		706	-8.79887
705.5	0.14751		705.5	0.17231		705.5	7.07591		705.5	-9.30426
705	0.15244		705	0.17742		705	7.49615		705	-9.84511
704.5	0.15867		704.5	0.18384		704.5	7.95494		704.5	-10.4349
704	0.16473		704	0.18992		704	8.4625		704	-10.9843
703.5	0.17183		703.5	0.19663		703.5	9.00102		703.5	-11.5775
703	0.18034		703	0.20604		703	9.57951		703	-12.2442
702.5	0.18828		702.5	0.21521		702.5	10.2134		702.5	-13.015
702	0.19699		702	0.22459		702	10.7748		702	-13.8263
701.5	0.20743		701.5	0.23515		701.5	11.5103		701.5	-14.6119
701	0.2174		701	0.24575		701	12.2636		701	-15.4299
700.5	0.22851		700.5	0.25799		700.5	12.968		700.5	-16.4943
700	0.23959		700	0.26934		700	13.7468		700	-17.4829
699.5	0.25178		699.5	0.28214		699.5	14.5374		699.5	-18.6009
699	0.26414		699	0.29548		699	15.41		699	-19.704
698.5	0.27691		698.5	0.30836		698.5	16.383		698.5	-20.9086
698	0.2903		698	0.3224		698	17.3287		698	-22.1144
697.5	0.30381		697.5	0.33776		697.5	18.3694		697.5	-23.4373
697	0.31871		697	0.35394		697	19.383		697	-24.8334
696.5	0.33411		696.5	0.37033		696.5	20.4859		696.5	-26.2821
696	0.35018		696	0.38728		696	21.6578		696	-27.7355
695.5	0.36713		695.5	0.40605		695.5	22.8222		695.5	-29.2441
695	0.38482		695	0.42488		695	23.9907		695	-30.9058
694.5	0.40359		694.5	0.44531		694.5	25.1368		694.5	-32.6423
694	0.42262		694	0.46612		694	26.4877		694	-34.3579
693.5	0.44221		693.5	0.48776		693.5	27.8364		693.5	-36.1165
693	0.46259		693	0.5109		693	29.1771		693	-37.9505
692.5	0.4831		692.5	0.53295		692.5	30.6707		692.5	-39.785
692	0.50266		692	0.55534		692	31.9819		692	-41.6179
691.5	0.52457		691.5	0.57879		691.5	33.4837		691.5	-43.5936
691	0.54704		691	0.60213		691	34.9721		691	-45.6076
690.5	0.56989		690.5	0.62659		690.5	36.5657		690.5	-47.6607
690	0.59118		690	0.64858		690	38.1099		690	-49.6581
689.5	0.613		689.5	0.67181		689.5	39.7035		689.5	-51.8458
689	0.63581		689	0.6952		689	41.3505		689	-54.053
688.5	0.65814		688.5	0.71794		688.5	43.0021		688.5	-56.1747
688	0.68052		688	0.74097		688	44.6262		688	-58.2835
687.5	0.70132		687.5	0.76361		687.5	46.13		687.5	-60.2179
687	0.72312		687	0.787		687	47.6811		687	-62.291
686.5	0.74505		686.5	0.81011		686.5	49.1995		686.5	-64.3565
686	0.76622		686	0.83204		686	50.7453		686	-66.3882
685.5	0.78849		685.5	0.85436		685.5	52.2983		685.5	-68.4787
685	0.80986		685	0.87473		685	53.7622		685	-70.4519
684.5	0.82931		684.5	0.89359		684.5	55.2032		684.5	-72.2239
684	0.84806		684	0.91099		684	56.4397		684	-74.0444
683.5	0.86545		683.5	0.92635		683.5	57.6457		683.5	-75.7801
683	0.8824		683	0.9411		683	58.8572		683	-77.4439
682.5	0.89699		682.5	0.95329		682.5	59.8356		682.5	-78.9638
682	0.91133		682	0.96499		682	60.8733		682	-80.3594
681.5	0.92422		681.5	0.97464		681.5	61.7918		681.5	-81.6984
681	0.93703		681	0.98234		681	62.6955		681	-83.0702
680.5	0.94794		680.5	0.98777		680.5	63.5615		680.5	-84.2588
680	0.95696		680	0.99143		680	64.3479		680	-85.2991
679.5	0.9656		679.5	0.99511		679.5	65.0007		679.5	-86.279
679	0.97285		679	0.99736		679	65.5827		679	-87.1061
678.5	0.9787		678.5	0.99766		678.5	66.0322		678.5	-87.9132
678	0.98343		678	0.99922		678	66.559		678	-88.5784
677.5	0.98766		677.5	1		677.5	66.9074		677.5	-89.1009
677	0.99136		677	0.99952		677	67.2707		677	-89.4714
676.5	0.99469		676.5	0.99996		676.5	67.5751		676.5	-89.8369
676	0.99791		676	0.99972		676	67.9239		676	-90.0533
675.5	0.9992		675.5	0.99786		675.5	68.1105		675.5	-90.2588
675	1		675	0.99535		675	68.3226		675	-90.3859
674.5	0.99976		674.5	0.9924		674.5	68.4839		674.5	-90.4005
674	0.9986		674	0.98959		674	68.5648		674	-90.3951
673.5	0.99711		673.5	0.98549		673.5	68.5611		673.5	-90.3408
673	0.9953		673	0.98073		673	68.6422		673	-90.1348
672.5	0.99243		672.5	0.9748		672.5	68.7366		672.5	-89.8742
672	0.98895		672	0.96955		672	68.7349		672	-89.5621
671.5	0.98484		671.5	0.96353		671.5	68.7264		671.5	-89.0961
671	0.98115		671	0.95656		671	68.6742		671	-88.6598
670.5	0.97537		670.5	0.94938		670.5	68.6516		670.5	-88.1699
670	0.96975		670	0.94255		670	68.5467		670	-87.6363
669.5	0.96314		669.5	0.93366		669.5	68.3612		669.5	-87.0927
669	0.95609		669	0.92533		669	68.2107		669	-86.5081
668.5	0.94827		668.5	0.91605		668.5	68.0062		668.5	-85.828
668	0.94081		668	0.90733		668	67.8037		668	-85.2041
667.5	0.9329		667.5	0.89786		667.5	67.5555		667.5	-84.4176
667	0.92463		667	0.88797		667	67.3757		667	-83.6643
666.5	0.91639		666.5	0.87871		666.5	67.0411		666.5	-82.8288
666	0.90779		666	0.86927		666	66.652		666	-82.0807
665.5	0.89805		665.5	0.85876		665.5	66.2343		665.5	-81.3111
665	0.88921		665	0.84928		665	65.8241		665	-80.5442
664.5	0.87989		664.5	0.83855		664.5	65.3464		664.5	-79.7635
664	0.87129		664	0.82913		664	64.8917		664	-78.9276
663.5	0.86255		663.5	0.81963		663.5	64.3898		663.5	-78.1486
663	0.85299		663	0.8103		663	63.8262		663	-77.2796
662.5	0.84367		662.5	0.80011		662.5	63.2941		662.5	-76.4079
662	0.83526		662	0.79069		662	62.7347		662	-75.5813
661.5	0.82604		661.5	0.78088		661.5	62.1353		661.5	-74.6927
661	0.81638		661	0.77014		661	61.5507		661	-73.8603
660.5	0.80685		660.5	0.76076		660.5	60.9503		660.5	-72.9485
660	0.79779		660	0.75234		660	60.3336		660	-72.0844
659.5	0.78854		659.5	0.74347		659.5	59.6939		659.5	-71.2236
659	0.77985		659	0.7351		659	59.0341		659	-70.3589
658.5	0.7706		658.5	0.72594		658.5	58.3823		658.5	-69.5243
658	0.76193		658	0.71817		658	57.7215		658	-68.6702
657.5	0.75291		657.5	0.70913		657.5	57.0689		657.5	-67.8455
657	0.74341		657	0.70019		657	56.4419		657	-67.0509
656.5	0.73512		656.5	0.69128		656.5	55.789		656.5	-66.2549
656	0.72675		656	0.68318		656	55.1054		656	-65.4064
655.5	0.71816		655.5	0.67524		655.5	54.4407		655.5	-64.6592
655	0.71009		655	0.66674		655	53.7843		655	-63.9379
654.5	0.70284		654.5	0.65992		654.5	53.1237		654.5	-63.2329
654	0.69434		654	0.65298		654	52.412		654	-62.4998
653.5	0.68648		653.5	0.64578		653.5	51.8216		653.5	-61.8058
653	0.67882		653	0.63893		653	51.2187		653	-61.1264
652.5	0.67202		652.5	0.63223		652.5	50.6615		652.5	-60.4002
652	0.66536		652	0.62664		652	50.0309		652	-59.7562
651.5	0.6585		651.5	0.62155		651.5	49.5073		651.5	-59.0876
651	0.65206		651	0.61732		651	48.9389		651	-58.4089
650.5	0.64611		650.5	0.61227		650.5	48.3609		650.5	-57.7964
650	0.64009		650	0.60822		650	47.8277		650	-57.1924
649.5	0.63342		649.5	0.60283		649.5	47.2987		649.5	-56.6382
649	0.62732		649	0.59864		649	46.8411		649	-56.0282
648.5	0.62141		648.5	0.59503		648.5	46.3822		648.5	-55.4403
648	0.61579		648	0.59121		648	45.9131		648	-54.9213
647.5	0.61047		647.5	0.58704		647.5	45.4979		647.5	-54.4128
647	0.60589		647	0.58252		647	45.0226		647	-53.9074
646.5	0.60152		646.5	0.57831		646.5	44.627		646.5	-53.3991
646	0.59599		646	0.57343		646	44.1759		646	-52.9451
645.5	0.59165		645.5	0.56943		645.5	43.7915		645.5	-52.5189
645	0.58709		645	0.56506		645	43.406		645	-52.1245
644.5	0.58206		644.5	0.56005		644.5	42.9465		644.5	-51.7518
644	0.57787		644	0.55602		644	42.6072		644	-51.4067
643.5	0.5736		643.5	0.55171		643.5	42.2468		643.5	-51.0829
643	0.56994		643	0.54794		643	41.9308		643	-50.7396
642.5	0.56648		642.5	0.54597		642.5	41.5605		642.5	-50.4636
642	0.56331		642	0.54273		642	41.2421		642	-50.2424
641.5	0.56065		641.5	0.541		641.5	40.9531		641.5	-50.038
641	0.55788		641	0.53863		641	40.7244		641	-49.8329
640.5	0.55575		640.5	0.53771		640.5	40.5364		640.5	-49.6292
640	0.55349		640	0.53723		640	40.3519		640	-49.4933
639.5	0.55147		639.5	0.53637		639.5	40.1687		639.5	-49.404
639	0.55003		639	0.5367		639	40.0374		639	-49.3407
638.5	0.54885		638.5	0.53664		638.5	39.8496		638.5	-49.3288
638	0.54917		638	0.53806		638	39.8138		638	-49.3292
637.5	0.54921		637.5	0.53987		637.5	39.7341		637.5	-49.4087
637	0.54984		637	0.54237		637	39.7317		637	-49.5015
636.5	0.55133		636.5	0.54463		636.5	39.6913		636.5	-49.6793
636	0.5535		636	0.54705		636	39.7485		636	-49.8727
635.5	0.5553		635.5	0.55108		635.5	39.7845		635.5	-50.0586
635	0.5571		635	0.5547		635	39.9179		635	-50.3073
634.5	0.55836		634.5	0.55826		634.5	40.0346		634.5	-50.5817
634	0.56181		634	0.56222		634	40.1632		634	-50.8795
633.5	0.56489		633.5	0.5662		633.5	40.3461		633.5	-51.2585
633	0.5681		633	0.57011		633	40.5339		633	-51.6097
632.5	0.57166		632.5	0.57553		632.5	40.7911		632.5	-52.0054
632	0.57506		632	0.58002		632	41.0679		632	-52.455
631.5	0.57874		631.5	0.58387		631.5	41.4072		631.5	-52.8493
631	0.58254		631	0.5884		631	41.6983		631	-53.286
630.5	0.58719		630.5	0.59262		630.5	42.035		630.5	-53.8148
630	0.59148		630	0.59806		630	42.3908		630	-54.3366
629.5	0.59568		629.5	0.60224		629.5	42.7898		629.5	-54.8081
629	0.60028		629	0.6061		629	43.2218		629	-55.3409
628.5	0.60487		628.5	0.61048		628.5	43.6219		628.5	-55.8909
628	0.60937		628	0.61518		628	44.0815		628	-56.467
627.5	0.61428		627.5	0.62074		627.5	44.542		627.5	-57.0047
627	0.61874		627	0.62604		627	45.0659		627	-57.541
626.5	0.6247		626.5	0.63155		626.5	45.547		626.5	-58.1001
626	0.63001		626	0.6359		626	45.9958		626	-58.6388
625.5	0.63501		625.5	0.63988		625.5	46.4463		625.5	-59.166
625	0.64059		625	0.64529		625	46.9071		625	-59.7047
624.5	0.64555		624.5	0.64948		624.5	47.3812		624.5	-60.2636
624	0.64954		624	0.65463		624	47.7999		624	-60.7537
623.5	0.65307		623.5	0.65743		623.5	48.2803		623.5	-61.1749
623	0.65717		623	0.66171		623	48.6883		623	-61.6123
622.5	0.65992		622.5	0.66477		622.5	49.0675		622.5	-61.9941
622	0.66309		622	0.66798		622	49.4126		622	-62.35
621.5	0.66749		621.5	0.67089		621.5	49.7904		621.5	-62.6579
621	0.67154		621	0.67383		621	50.0825		621	-62.9695
620.5	0.67394		620.5	0.67553		620.5	50.3543		620.5	-63.2412
620	0.67531		620	0.67629		620	50.6235		620	-63.4229
619.5	0.67732		619.5	0.67821		619.5	50.85		619.5	-63.6458
619	0.67913		619	0.67918		619	51.0743		619	-63.7855
618.5	0.68055		618.5	0.68028		618.5	51.2398		618.5	-63.925
618	0.68118		618	0.68111		618	51.4238		618	-63.9752
617.5	0.68191		617.5	0.6806		617.5	51.5454		617.5	-64.0302
617	0.68213		617	0.68021		617	51.6084		617	-64.012
616.5	0.6824		616.5	0.67998		616.5	51.6465		616.5	-63.9247
616	0.68209		616	0.67965		616	51.6415		616	-63.8469
615.5	0.68139		615.5	0.67889		615.5	51.6832		615.5	-63.7246
615	0.68051		615	0.6781		615	51.6603		615	-63.579
614.5	0.67813		614.5	0.67541		614.5	51.5941		614.5	-63.4509
614	0.67695		614	0.67305		614	51.5144		614	-63.2434
613.5	0.67606		613.5	0.6717		613.5	51.4007		613.5	-63.0086
613	0.67544		613	0.67021		613	51.2427		613	-62.7804
612.5	0.67239		612.5	0.66732		612.5	51.0542		612.5	-62.4713
612	0.66932		612	0.66471		612	50.8658		612	-62.1701
611.5	0.66745		611.5	0.66207		611.5	50.6646		611.5	-61.8246
611	0.66385		611	0.65837		611	50.4455		611	-61.4333
610.5	0.66087		610.5	0.65497		610.5	50.1896		610.5	-61.0717
610	0.65794		610	0.65117		610	49.9298		610	-60.696
609.5	0.65563		609.5	0.64784		609.5	49.7021		609.5	-60.3248
609	0.65223		609	0.6436		609	49.4295		609	-59.9201
608.5	0.64937		608.5	0.64071		608.5	49.0638		608.5	-59.5536
608	0.64653		608	0.63734		608	48.7789		608	-59.1581
607.5	0.64344		607.5	0.63423		607.5	48.4431		607.5	-58.7689
607	0.63944		607	0.6296		607	48.0902		607	-58.4117
606.5	0.63565		606.5	0.62604		606.5	47.778		606.5	-58.0336
606	0.63285		606	0.62276		606	47.5064		606	-57.6769
605.5	0.62965		605.5	0.61991		605.5	47.2158		605.5	-57.3269
605	0.62735		605	0.61709		605	46.8985		605	-57.0508
604.5	0.62417		604.5	0.61398		604.5	46.5883		604.5	-56.758
604	0.62094		604	0.61193		604	46.315		604	-56.4905
603.5	0.61814		603.5	0.60961		603.5	46.0769		603.5	-56.2515
603	0.61569		603	0.60803		603	45.8061		603	-55.9886
602.5	0.61412		602.5	0.60668		602.5	45.5602		602.5	-55.777
602	0.61067		602	0.60443		602	45.3562		602	-55.5549
601.5	0.60804		601.5	0.60144		601.5	45.1464		601.5	-55.321
601	0.60576		601	0.59973		601	44.9276		601	-55.1529
600.5	0.60391		600.5	0.59826		600.5	44.7619		600.5	-54.9935
600	0.60177		600	0.59711		600	44.5865		600	-54.7905
599.5	0.59916		599.5	0.59496		599.5	44.3776		599.5	-54.6261
599	0.59698		599	0.59339		599	44.2052		599	-54.4733
598.5	0.5948		598.5	0.59159		598.5	44.0576		598.5	-54.3045
598	0.59403		598	0.59123		598	43.8833		598	-54.2112
597.5	0.5924		597.5	0.59063		597.5	43.7214		597.5	-54.0427
597	0.59196		597	0.58993		597	43.5829		597	-53.8356
596.5	0.59037		596.5	0.58812		596.5	43.4301		596.5	-53.7367
596	0.58846		596	0.58614		596	43.2797		596	-53.6225
595.5	0.58743		595.5	0.58423		595.5	43.1487		595.5	-53.5211
595	0.58698		595	0.58441		595	42.9864		595	-53.3721
594.5	0.58562		594.5	0.58323		594.5	42.8532		594.5	-53.2216
594	0.58481		594	0.58243		594	42.6761		594	-53.0853
593.5	0.58329		593.5	0.58105		593.5	42.5022		593.5	-52.936
593	0.58159		593	0.57906		593	42.388		593	-52.7939
592.5	0.58055		592.5	0.5777		592.5	42.2686		592.5	-52.6646
592	0.57964		592	0.57625		592	42.1581		592	-52.4961
591.5	0.57739		591.5	0.5747		591.5	42.0299		591.5	-52.3051
591	0.57524		591	0.57257		591	41.91		591	-52.1239
590.5	0.57339		590.5	0.57048		590.5	41.7198		590.5	-51.9425
590	0.57077		590	0.56858		590	41.5568		590	-51.739
589.5	0.57013		589.5	0.56832		589.5	41.3649		589.5	-51.528
589	0.56843		589	0.56633		589	41.1948		589	-51.2949
588.5	0.56618		588.5	0.56499		588.5	41.0354		588.5	-51.046
588	0.56375		588	0.56242		588	40.8514		588	-50.7753
587.5	0.56188		587.5	0.56033		587.5	40.6483		587.5	-50.5214
587	0.55882		587	0.55804		587	40.515		587	-50.2818
586.5	0.55747		586.5	0.55647		586.5	40.3293		586.5	-50.0456
586	0.55547		586	0.5551		586	40.0855		586	-49.7973
585.5	0.55259		585.5	0.55208		585.5	39.849		585.5	-49.5441
585	0.55006		585	0.54937		585	39.6228		585	-49.2832
584.5	0.54816		584.5	0.54607		584.5	39.3827		584.5	-48.9807
584	0.54589		584	0.54483		584	39.1796		584	-48.7235
583.5	0.54425		583.5	0.54193		583.5	38.9469		583.5	-48.4747
583	0.54204		583	0.53893		583	38.6963		583	-48.1952
582.5	0.5402		582.5	0.5373		582.5	38.5037		582.5	-47.9333
582	0.53718		582	0.53479		582	38.2813		582	-47.6146
581.5	0.53558		581.5	0.53213		581.5	38.0581		581.5	-47.3438
581	0.53257		581	0.52972		581	37.8413		581	-47.0478
580.5	0.5297		580.5	0.52625		580.5	37.6		580.5	-46.7148
580	0.52649		580	0.52381		580	37.3882		580	-46.4307
579.5	0.52441		579.5	0.5215		579.5	37.181		579.5	-46.1261
579	0.52249		579	0.5209		579	36.9259		579	-45.8756
578.5	0.52064		578.5	0.51946		578.5	36.7135		578.5	-45.6386
578	0.51882		578	0.51864		578	36.5081		578	-45.4165
577.5	0.51655		577.5	0.51624		577.5	36.2832		577.5	-45.1748
577	0.51422		577	0.51378		577	36.1013		577	-44.8983
576.5	0.51139		576.5	0.51155		576.5	35.9029		576.5	-44.6838
576	0.5082		576	0.50835		576	35.6652		576	-44.448
575.5	0.50605		575.5	0.50694		575.5	35.4755		575.5	-44.2156
575	0.50399		575	0.50526		575	35.2899		575	-44.0191
574.5	0.50189		574.5	0.50313		574.5	35.1104		574.5	-43.8544
574	0.50062		574	0.50195		574	34.8974		574	-43.6547
573.5	0.49989		573.5	0.50106		573.5	34.693		573.5	-43.4133
573	0.4972		573	0.49911		573	34.4886		573	-43.1793
572.5	0.49498		572.5	0.49686		572.5	34.3103		572.5	-42.9297
572	0.49338		572	0.49454		572	34.0877		572	-42.7136
571.5	0.49076		571.5	0.4916		571.5	33.9024		571.5	-42.4132
571	0.48831		571	0.48911		571	33.6846		571	-42.1313
570.5	0.48635		570.5	0.48752		570.5	33.4486		570.5	-41.8299
570	0.48505		570	0.48613		570	33.2559		570	-41.542
569.5	0.48289		569.5	0.48397		569.5	33.0296		569.5	-41.2304
569	0.48114		569	0.48195		569	32.8341		569	-40.9539
568.5	0.47895		568.5	0.47958		568.5	32.5364		568.5	-40.6615
568	0.47705		568	0.47665		568	32.3181		568	-40.3283
567.5	0.47449		567.5	0.47426		567.5	32.09		567.5	-40.0195
567	0.47162		567	0.47201		567	31.858		567	-39.7216
566.5	0.46909		566.5	0.46933		566.5	31.5995		566.5	-39.4143
566	0.46671		566	0.46684		566	31.3577		566	-39.0933
565.5	0.46451		565.5	0.46527		565.5	31.1315		565.5	-38.7916
565	0.46062		565	0.46181		565	30.84		565	-38.4876
564.5	0.45938		564.5	0.46114		564.5	30.6389		564.5	-38.1852
564	0.45692		564	0.45866		564	30.3963		564	-37.8918
563.5	0.45386		563.5	0.45657		563.5	30.1277		563.5	-37.6047
563	0.45138		563	0.4547		563	29.883		563	-37.286
562.5	0.4485		562.5	0.45165		562.5	29.6114		562.5	-37.0115
562	0.44699		562	0.45		562	29.3651		562	-36.7297
561.5	0.44511		561.5	0.44879		561.5	29.1475		561.5	-36.4279
561	0.44362		561	0.44787		561	28.9158		561	-36.1396
560.5	0.44252		560.5	0.44672		560.5	28.665		560.5	-35.8419
560	0.44132		560	0.44529		560	28.4582		560	-35.5532
559.5	0.44002		559.5	0.44364		559.5	28.2388		559.5	-35.2822
559	0.43815		559	0.44204		559	28.007		559	-34.9908
558.5	0.43671		558.5	0.44113		558.5	27.7983		558.5	-34.7799
558	0.43437		558	0.43912		558	27.5731		558	-34.5347
557.5	0.43237		557.5	0.43777		557.5	27.3618		557.5	-34.3066
557	0.43106		557	0.43707		557	27.1413		557	-34.1224
556.5	0.42913		556.5	0.43544		556.5	26.9461		556.5	-33.9585
556	0.42836		556	0.43527		556	26.7836		556	-33.7669
555.5	0.42598		555.5	0.43334		555.5	26.6348		555.5	-33.5615
555	0.42394		555	0.43191		555	26.4381		555	-33.4275
554.5	0.42142		554.5	0.42962		554.5	26.2311		554.5	-33.2849
554	0.41954		554	0.42803		554	26.0686		554	-33.1675
553.5	0.41855		553.5	0.42684		553.5	25.8743		553.5	-33.0245
553	0.41738		553	0.42668		553	25.7234		553	-32.9296
552.5	0.41615		552.5	0.42543		552.5	25.5615		552.5	-32.8216
552	0.41514		552	0.42376		552	25.3981		552	-32.7366
551.5	0.41428		551.5	0.42293		551.5	25.3084		551.5	-32.6147
551	0.41325		551	0.42145		551	25.2115		551	-32.5074
550.5	0.41092		550.5	0.41918		550.5	25.1182		550.5	-32.3532
550	0.41011		550	0.41757		550	25.0454		550	-32.2283
549.5	0.40842		549.5	0.41648		549.5	24.8933		549.5	-32.1007
549	0.40743		549	0.41535		549	24.8011		549	-32.0042
548.5	0.40696		548.5	0.41549		548.5	24.7035		548.5	-31.8858
548	0.40657		548	0.41506		548	24.6108		548	-31.7632
547.5	0.40536		547.5	0.41425		547.5	24.5315		547.5	-31.6404
547	0.40367		547	0.41275		547	24.4361		547	-31.499
546.5	0.40191		546.5	0.41116		546.5	24.3419		546.5	-31.3853
546	0.40076		546	0.41016		546	24.2537		546	-31.2339
545.5	0.39996		545.5	0.40978		545.5	24.1572		545.5	-31.0592
545	0.39949		545	0.40909		545	24.0124		545	-30.9334
544.5	0.39894		544.5	0.40952		544.5	23.868		544.5	-30.7769
544	0.39829		544	0.40876		544	23.6933		544	-30.6296
543.5	0.39699		543.5	0.40758		543.5	23.5127		543.5	-30.5174
543	0.39601		543	0.40706		543	23.3875		543	-30.375
542.5	0.39556		542.5	0.40641		542.5	23.2451		542.5	-30.2285
542	0.39382		542	0.40523		542	23.1097		542	-30.0365
541.5	0.39299		541.5	0.40354		541.5	22.9932		541.5	-29.8124
541	0.39225		541	0.40274		541	22.8287		541	-29.6487
540.5	0.39135		540.5	0.40189		540.5	22.6829		540.5	-29.4707
540	0.38961		540	0.4005		540	22.5294		540	-29.2876
539.5	0.38922		539.5	0.39937		539.5	22.3585		539.5	-29.0897
539	0.38738		539	0.39702		539	22.1599		539	-28.9129
538.5	0.38606		538.5	0.39516		538.5	22.0405		538.5	-28.7209
538	0.38476		538	0.39344		538	21.8867		538	-28.5268
537.5	0.38356		537.5	0.39085		537.5	21.7594		537.5	-28.3148
537	0.38198		537	0.38921		537	21.6058		537	-28.1194
536.5	0.38319		536.5	0.38922		536.5	21.447		536.5	-27.9107
536	0.38166		536	0.38762		536	21.2874		536	-27.6885
535.5	0.38081		535.5	0.38607		535.5	21.1509		535.5	-27.4868
535	0.37892		535	0.3848		535	20.971		535	-27.3243
534.5	0.37811		534.5	0.38444		534.5	20.8168		534.5	-27.1127
534	0.37747		534	0.38306		534	20.6855		534	-26.9082
533.5	0.37716		533.5	0.38172		533.5	20.5404		533.5	-26.7174
533	0.3751		533	0.37952		533	20.3724		533	-26.5534
532.5	0.3741		532.5	0.37821		532.5	20.2353		532.5	-26.3603
532	0.37276		532	0.37678		532	20.0751		532	-26.1824
531.5	0.37161		531.5	0.37516		531.5	19.926		531.5	-26.0314
531	0.37056		531	0.37442		531	19.7739		531	-25.8694
530.5	0.37117		530.5	0.37362		530.5	19.6469		530.5	-25.7053
530	0.36921		530	0.37226		530	19.525		530	-25.5255
529.5	0.36825		529.5	0.37119		529.5	19.3921		529.5	-25.3924
529	0.36683		529	0.36986		529	19.2343		529	-25.2347
528.5	0.36647		528.5	0.36848		528.5	19.0784		528.5	-25.0793
528	0.36584		528	0.3661		528	18.9227		528	-24.9414
527.5	0.36383		527.5	0.36499		527.5	18.7658		527.5	-24.8006
527	0.36329		527	0.36371		527	18.6558		527	-24.6192
526.5	0.36343		526.5	0.36477		526.5	18.5402		526.5	-24.4653
526	0.36302		526	0.36403		526	18.4313		526	-24.2986
525.5	0.36238		525.5	0.36407		525.5	18.291		525.5	-24.1753
525	0.36128		525	0.36403		525	18.1797		525	-23.9996
524.5	0.36029		524.5	0.36391		524.5	18.0555		524.5	-23.825
524	0.35907		524	0.3638		524	17.9281		524	-23.6546
523.5	0.35776		523.5	0.36286		523.5	17.7867		523.5	-23.4772
523	0.35651		523	0.36211		523	17.6624		523	-23.3263
522.5	0.35487		522.5	0.36092		522.5	17.4951		522.5	-23.1523
522	0.35476		522	0.36086		522	17.3758		522	-22.9854
521.5	0.35347		521.5	0.36092		521.5	17.2512		521.5	-22.8286
521	0.35119		521	0.35987		521	17.1126		521	-22.6744
520.5	0.35009		520.5	0.35999		520.5	16.9781		520.5	-22.5329
520	0.34873		520	0.35945		520	16.8338		520	-22.3545
519.5	0.34834		519.5	0.35938		519.5	16.69		519.5	-22.2042
519	0.34697		519	0.35772		519	16.5216		519	-22.0774
518.5	0.34599		518.5	0.35624		518.5	16.4284		518.5	-21.9573
518	0.34533		518	0.35628		518	16.3324		518	-21.8155
517.5	0.34507		517.5	0.35512		517.5	16.2118		517.5	-21.7002
517	0.34466		517	0.35443		517	16.1133		517	-21.5865
516.5	0.34431		516.5	0.35436		516.5	16.0216		516.5	-21.4563
516	0.34432		516	0.35408		516	15.9547		516	-21.3398
515.5	0.34389		515.5	0.35354		515.5	15.8889		515.5	-21.234
515	0.34327		515	0.35341		515	15.7924		515	-21.1426
514.5	0.3443		514.5	0.35307		514.5	15.701		514.5	-21.0561
514	0.34365		514	0.35223		514	15.6276		514	-20.9136
513.5	0.34304		513.5	0.35197		513.5	15.5162		513.5	-20.8559
513	0.34268		513	0.35116		513	15.4318		513	-20.755
512.5	0.34234		512.5	0.35086		512.5	15.3563		512.5	-20.6727
512	0.34219		512	0.35032		512	15.2847		512	-20.5387
511.5	0.34268		511.5	0.35003		511.5	15.1893		511.5	-20.4186
511	0.34227		511	0.35015		511	15.1303		511	-20.3206
510.5	0.34227		510.5	0.3508		510.5	15.0447		510.5	-20.2533
510	0.34211		510	0.34962		510	14.9674		510	-20.1761
509.5	0.34265		509.5	0.35053		509.5	14.8972		509.5	-20.0907
509	0.34196		509	0.35042		509	14.8127		509	-20.0303
508.5	0.34188		508.5	0.35007		508.5	14.738		508.5	-19.9394
508	0.34109		508	0.34879		508	14.6603		508	-19.8634
507.5	0.34195		507.5	0.34936		507.5	14.5967		507.5	-19.8118
507	0.34183		507	0.34885		507	14.555		507	-19.7114
506.5	0.34066		506.5	0.34793		506.5	14.5002		506.5	-19.6573
506	0.34026		506	0.34815		506	14.4377		506	-19.5318
505.5	0.33952		505.5	0.34734		505.5	14.3983		505.5	-19.4612
505	0.33826		505	0.34678		505	14.3327		505	-19.3791
504.5	0.33735		504.5	0.34495		504.5	14.2468		504.5	-19.3063
504	0.33667		504	0.34398		504	14.1773		504	-19.2188
503.5	0.33598		503.5	0.34358		503.5	14.114		503.5	-19.1168
503	0.33499		503	0.34169		503	14.055		503	-19.0139
502.5	0.33484		502.5	0.34107		502.5	13.9893		502.5	-18.9235
502	0.33397		502	0.33958		502	13.8978		502	-18.8479
501.5	0.33304		501.5	0.33866		501.5	13.8648		501.5	-18.7562
501	0.33213		501	0.33741		501	13.7647		501	-18.6811
500.5	0.33179		500.5	0.33646		500.5	13.7065		500.5	-18.5992
500	0.33196		500	0.3353		500	13.6234		500	-18.5224
499.5	0.33021		499.5	0.33292		499.5	13.5621		499.5	-18.4606
499	0.33024		499	0.33235		499	13.4798		499	-18.4136
498.5	0.33031		498.5	0.33093		498.5	13.4112		498.5	-18.365
498	0.32991		498	0.3297		498	13.3387		498	-18.2973
497.5	0.3299		497.5	0.32896		497.5	13.2854		497.5	-18.2294
497	0.32853		497	0.32813		497	13.1976		497	-18.1825
496.5	0.32787		496.5	0.32731		496.5	13.1509		496.5	-18.0968
496	0.32727		496	0.32734		496	13.0879		496	-18.0447
495.5	0.32792		495.5	0.3285		495.5	13.0629		495.5	-17.9627
495	0.32724		495	0.32921		495	12.9875		495	-17.907
494.5	0.32664		494.5	0.32926		494.5	12.9371		494.5	-17.8133
494	0.32656		494	0.33156		494	12.8732		494	-17.7321
493.5	0.32541		493.5	0.33267		493.5	12.8477		493.5	-17.6592
493	0.32609		493	0.33415		493	12.7734		493	-17.5781
492.5	0.32519		492.5	0.33426		492.5	12.7268		492.5	-17.4897
492	0.32491		492	0.33582		492	12.683		492	-17.3995
491.5	0.32433		491.5	0.33601		491.5	12.6197		491.5	-17.325
491	0.32289		491	0.33555		491	12.5467		491	-17.2464
490.5	0.32227		490.5	0.33499		490.5	12.5081		490.5	-17.1368
490	0.32184		490	0.33527		490	12.467		490	-17.0793
489.5	0.32149		489.5	0.33482		489.5	12.4057		489.5	-16.9937
489	0.32045		489	0.33267		489	12.3095		489	-16.9178
488.5	0.32		488.5	0.33069		488.5	12.2444		488.5	-16.8348
488	0.31834		488	0.32803		488	12.1994		488	-16.7414
487.5	0.31762		487.5	0.32644		487.5	12.1485		487.5	-16.6572
487	0.31568		487	0.32417		487	12.0727		487	-16.5733
486.5	0.31517		486.5	0.32323		486.5	12.0405		486.5	-16.4686
486	0.31477		486	0.32221		486	11.975		486	-16.3901
485.5	0.31508		485.5	0.32254		485.5	11.9039		485.5	-16.3452
485	0.3147		485	0.32336		485	11.8557		485	-16.2792
484.5	0.31508		484.5	0.32606		484.5	11.788		484.5	-16.2011
484	0.31455		484	0.32817		484	11.7498		484	-16.1327
483.5	0.31481		483.5	0.32876		483.5	11.6935		483.5	-16.0685
483	0.314		483	0.3299		483	11.6751		483	-15.9923
482.5	0.31347		482.5	0.33126		482.5	11.6225		482.5	-15.9183
482	0.31187		482	0.33171		482	11.5799		482	-15.8671
481.5	0.31227		481.5	0.33299		481.5	11.5378		481.5	-15.7874
481	0.31121		481	0.33154		481	11.4938		481	-15.7367
480.5	0.31095		480.5	0.33007		480.5	11.4087		480.5	-15.7027
480	0.31002		480	0.32807		480	11.3211		480	-15.6768
479.5	0.30946		479.5	0.32578		479.5	11.2763		479.5	-15.6095
479	0.30882		479	0.32281		479	11.2092		479	-15.568
478.5	0.30785		478.5	0.31936		478.5	11.1719		478.5	-15.4934
478	0.30655		478	0.31493		478	11.1429		478	-15.4416
477.5	0.3066		477.5	0.31187		477.5	11.1071		477.5	-15.3584
477	0.30563		477	0.31081		477	11.0633		477	-15.3007
476.5	0.30548		476.5	0.31031		476.5	10.9723		476.5	-15.2602
476	0.30509		476	0.30964		476	10.9198		476	-15.2276
475.5	0.30648		475.5	0.31025		475.5	10.8869		475.5	-15.1508
475	0.30659		475	0.31079		475	10.8409		475	-15.0961
474.5	0.30708		474.5	0.31174		474.5	10.7778		474.5	-15.0564
474	0.30742		474	0.31178		474	10.7493		474	-15.0006
473.5	0.30791		473.5	0.31223		473.5	10.7318		473.5	-14.9423
473	0.30801		473	0.31343		473	10.696		473	-14.9097
472.5	0.30825		472.5	0.31602		472.5	10.6668		472.5	-14.8599
472	0.30817		472	0.31848		472	10.6227		472	-14.8186
471.5	0.30914		471.5	0.32216		471.5	10.594		471.5	-14.7567
471	0.30891		471	0.32419		471	10.5472		471	-14.7327
470.5	0.30865		470.5	0.32571		470.5	10.4952		470.5	-14.7032
470	0.3082		470	0.32646		470	10.4491		470	-14.6623
469.5	0.30788		469.5	0.32641		469.5	10.4429		469.5	-14.614
469	0.30865		469	0.32724		469	10.3935		469	-14.5741
468.5	0.30781		468.5	0.32603		468.5	10.3507		468.5	-14.5359
468	0.30759		468	0.32565		468	10.3077		468	-14.4879
467.5	0.30716		467.5	0.326		467.5	10.2512		467.5	-14.4353
467	0.30692		467	0.32736		467	10.2345		467	-14.3545
466.5	0.3062		466.5	0.32751		466.5	10.2017		466.5	-14.294
466	0.30422		466	0.32825		466	10.1701		466	-14.2269
465.5	0.30358		465.5	0.32788		465.5	10.1264		465.5	-14.1669
465	0.30202		465	0.32647		465	10.0617		465	-14.1172
464.5	0.30203		464.5	0.32574		464.5	10.0131		464.5	-14.0691
464	0.3018		464	0.3254		464	9.97195		464	-14.035
463.5	0.30167		463.5	0.32433		463.5	9.92971		463.5	-13.9919
463	0.30157		463	0.32317		463	9.86694		463	-13.9519
462.5	0.29911		462.5	0.32042		462.5	9.84643		462.5	-13.8962
462	0.29783		462	0.31919		462	9.80879		462	-13.853
461.5	0.29702		461.5	0.31845		461.5	9.79076		461.5	-13.8148
461	0.29608		461	0.31849		461	9.78188		461	-13.7659
460.5	0.296		460.5	0.31747		460.5	9.7222		460.5	-13.7319
460	0.29566		460	0.31692		460	9.68119		460	-13.704
459.5	0.29627		459.5	0.31673		459.5	9.65801		459.5	-13.6591
459	0.29589		459	0.31573		459	9.65257		459	-13.6273
458.5	0.29543		458.5	0.31385		458.5	9.62678		458.5	-13.5805
458	0.29553		458	0.31278		458	9.59393		458	-13.5349
457.5	0.29554		457.5	0.31119		457.5	9.5493		457.5	-13.5006
457	0.29522		457	0.3092		457	9.53573		457	-13.4394
456.5	0.29487		456.5	0.30701		456.5	9.52618		456.5	-13.3945
456	0.2952		456	0.30658		456	9.49637		456	-13.3408
455.5	0.2951		455.5	0.30545		455.5	9.48542		455.5	-13.2906
455	0.29418		455	0.3041		455	9.45865		455	-13.2428
454.5	0.29333		454.5	0.30146		454.5	9.4159		454.5	-13.1913
454	0.29319		454	0.3006		454	9.39828		454	-13.1396
453.5	0.29163		453.5	0.30076		453.5	9.36516		453.5	-13.107
453	0.29117		453	0.30116		453	9.32961		453	-13.0771
452.5	0.29119		452.5	0.30135		452.5	9.29663		452.5	-13.0239
452	0.29162		452	0.30265		452	9.25969		452	-12.9851
451.5	0.29055		451.5	0.30443		451.5	9.21227		451.5	-12.9571
451	0.28946		451	0.30365		451	9.17976		451	-12.922
450.5	0.28776		450.5	0.30374		450.5	9.13693		450.5	-12.8795
450	0.28606		450	0.30299		450	9.10781		450	-12.838
449.5	0.28495		449.5	0.3025		449.5	9.0663		449.5	-12.8059
449	0.2843		449	0.30338		449	9.03901		449	-12.7795
448.5	0.28462		448.5	0.30399		448.5	8.98753		448.5	-12.7617
448	0.28391		448	0.30493		448	8.96153		448	-12.7156
447.5	0.28378		447.5	0.30382		447.5	8.93318		447.5	-12.6932
447	0.28468		447	0.30267		447	8.89451		447	-12.6705
446.5	0.28456		446.5	0.30188		446.5	8.86511		446.5	-12.6178
446	0.28327		446	0.29878		446	8.83939		446	-12.5743
445.5	0.28199		445.5	0.29686		445.5	8.79723		445.5	-12.5502
445	0.28125		445	0.29411		445	8.75787		445	-12.5204
444.5	0.28136		444.5	0.29186		444.5	8.72494		444.5	-12.4745
444	0.28103		444	0.291		444	8.71024		444	-12.4038
443.5	0.28126		443.5	0.29115		443.5	8.68688		443.5	-12.3794
443	0.28151		443	0.29123		443	8.63239		443	-12.3515
442.5	0.28141		442.5	0.29179		442.5	8.59714		442.5	-12.3219
442	0.28074		442	0.29002		442	8.58125		442	-12.2651
441.5	0.28058		441.5	0.28899		441.5	8.5429		441.5	-12.2236
441	0.27966		441	0.28843		441	8.49824		441	-12.2028
440.5	0.27806		440.5	0.2879		440.5	8.46374		440.5	-12.1583
440	0.27695		440	0.28648		440	8.43572		440	-12.1009
439.5	0.27639		439.5	0.2865		439.5	8.40057		439.5	-12.0772
439	0.27523		439	0.28545		439	8.36051		439	-12.0225
438.5	0.27488		438.5	0.28495		438.5	8.3532		438.5	-11.9526
438	0.2739		438	0.28522		438	8.32111		438	-11.927
437.5	0.27374		437.5	0.2849		437.5	8.28623		437.5	-11.8924
437	0.27445		437	0.28527		437	8.25107		437	-11.8491
436.5	0.27411		436.5	0.28498		436.5	8.21908		436.5	-11.7816
436	0.27352		436	0.28427		436	8.17137		436	-11.7322
435.5	0.27385		435.5	0.28433		435.5	8.13597		435.5	-11.68
435	0.27337		435	0.28376		435	8.11524		435	-11.6557
434.5	0.27201		434.5	0.28311		434.5	8.09276		434.5	-11.6214
434	0.27186		434	0.28286		434	8.05448		434	-11.5988
433.5	0.27159		433.5	0.28169		433.5	8.01785		433.5	-11.5655
433	0.27156		433	0.28144		433	7.95487		433	-11.5291
432.5	0.27237		432.5	0.28217		432.5	7.94044		432.5	-11.5129
432	0.27317		432	0.28247		432	7.92411		432	-11.4679
431.5	0.27239		431.5	0.281		431.5	7.88407		431.5	-11.4286
431	0.27098		431	0.27932		431	7.85186		431	-11.3882
430.5	0.27112		430.5	0.2793		430.5	7.80382		430.5	-11.3744
430	0.27095		430	0.27903		430	7.77565		430	-11.323
429.5	0.27042		429.5	0.27823		429.5	7.76952		429.5	-11.2911
429	0.2694		429	0.27687		429	7.73732		429	-11.2527
428.5	0.2685		428.5	0.27609		428.5	7.69748		428.5	-11.2145
428	0.26728		428	0.27475		428	7.64159		428	-11.1679
427.5	0.26707		427.5	0.27465		427.5	7.60724		427.5	-11.0981
427	0.26642		427	0.27377		427	7.58409		427	-11.0494
426.5	0.26511		426.5	0.27214		426.5	7.55138		426.5	-10.9992
426	0.26501		426	0.27037		426	7.48989		426	-10.9627
425.5	0.26349		425.5	0.26809		425.5	7.45111		425.5	-10.9205
425	0.26158		425	0.26542		425	7.41945		425	-10.8871
424.5	0.26142		424.5	0.26455		424.5	7.37439		424.5	-10.8457
424	0.26099		424	0.26372		424	7.36845		424	-10.7826
423.5	0.25994		423.5	0.26188		423.5	7.3473		423.5	-10.7527
423	0.25849		423	0.25997		423	7.32134		423	-10.721
422.5	0.25882		422.5	0.25935		422.5	7.31169		422.5	-10.6721
422	0.25767		422	0.25815		422	7.27773		422	-10.6386
421.5	0.25719		421.5	0.25719		421.5	7.24756		421.5	-10.6081
421	0.25682		421	0.25617		421	7.2115		421	-10.5864
420.5	0.25644		420.5	0.25514		420.5	7.17191		420.5	-10.5716
420	0.2567		420	0.25579		420	7.16123		420	-10.5426
419.5	0.25636		419.5	0.25514		419.5	7.11582		419.5	-10.5067
419	0.25592		419	0.255		419	7.09487		419	-10.4768
418.5	0.2558		418.5	0.25656		418.5	7.06294		418.5	-10.454
418	0.25546		418	0.2558		418	7.06741		418	-10.4123
417.5	0.25368		417.5	0.2545		417.5	7.02149		417.5	-10.4129
417	0.25304		417	0.25389		417	6.98367		417	-10.3872
416.5	0.25257		416.5	0.25419		416.5	6.93915		416.5	-10.3772
416	0.25168		416	0.25378		416	6.88357		416	-10.3457
415.5	0.25068		415.5	0.2527		415.5	6.85249		415.5	-10.3044
415	0.25137		415	0.25232		415	6.83727		415	-10.246
414.5	0.25065		414.5	0.25205		414.5	6.80566		414.5	-10.2131
414	0.24994		414	0.25223		414	6.78385		414	-10.1469
413.5	0.24836		413.5	0.25069		413.5	6.75181		413.5	-10.1319
413	0.24682		413	0.25063		413	6.74205		413	-10.0843
412.5	0.24502		412.5	0.24933		412.5	6.71792		412.5	-10.028
412	0.24352		412	0.24773		412	6.67855		412	-10.0025
411.5	0.24266		411.5	0.24736		411.5	6.64712		411.5	-9.93196
411	0.24184		411	0.24678		411	6.61151		411	-9.89495
410.5	0.24122		410.5	0.24659		410.5	6.58957		410.5	-9.8506
410	0.24048		410	0.24532		410	6.57914		410	-9.80163
409.5	0.23975		409.5	0.24484		409.5	6.54073		409.5	-9.74395
409	0.23955		409	0.24316		409	6.53404		409	-9.70365
408.5	0.23831		408.5	0.24274		408.5	6.52017		408.5	-9.6907
408	0.23828		408	0.2429		408	6.48178		408	-9.66124
407.5	0.23781		407.5	0.24124		407.5	6.46084		407.5	-9.63867
407	0.23688		407	0.24051		407	6.45213		407	-9.55931
406.5	0.2357		406.5	0.23854		406.5	6.42598		406.5	-9.52268
406	0.23549		406	0.23752		406	6.4028		406	-9.47134
405.5	0.23549		405.5	0.23703		405.5	6.37717		405.5	-9.43668
405	0.23534		405	0.23538		405	6.34004		405	-9.4194
404.5	0.23487		404.5	0.23519		404.5	6.31526		404.5	-9.37483
404	0.23419		404	0.23364		404	6.25817		404	-9.35685
403.5	0.23343		403.5	0.23272		403.5	6.23304		403.5	-9.33187
403	0.23379		403	0.23226		403	6.2058		403	-9.29377
402.5	0.23142		402.5	0.23184		402.5	6.16861		402.5	-9.23403
402	0.23002		402	0.22982		402	6.10964		402	-9.20255
401.5	0.22837		401.5	0.22808		401.5	6.07099		401.5	-9.15601
401	0.2278		401	0.22773		401	6.05016		401	-9.11616
400.5	0.22791		400.5	0.22761		400.5	6.01126		400.5	-9.08461
400	0.22833		400	0.22751		400	5.9647		400	-9.06085
399.5	0.22819		399.5	0.22739		399.5	5.93102		399.5	-9.01724
399	0.22776		399	0.22722		399	5.8865		399	-8.97656
398.5	0.22727		398.5	0.22695		398.5	5.84903		398.5	-8.95664
398	0.22698		398	0.22762		398	5.8176		398	-8.91675
397.5	0.2267		397.5	0.22742		397.5	5.79404		397.5	-8.88416
397	0.22577		397	0.22769		397	5.78348		397	-8.83035
396.5	0.22428		396.5	0.22668		396.5	5.74112		396.5	-8.83018
396	0.22442		396	0.22594		396	5.71405		396	-8.81552
395.5	0.2262		395.5	0.22711		395.5	5.68558		395.5	-8.79746
395	0.22613		395	0.22871		395	5.66985		395	-8.78296
394.5	0.22493		394.5	0.22822		394.5	5.65583		394.5	-8.72034
394	0.22446		394	0.22741		394	5.65064		394	-8.68187
393.5	0.22322		393.5	0.2256		393.5	5.61187		393.5	-8.6597
393	0.22262		393	0.22525		393	5.57666		393	-8.64403
392.5	0.22188		392.5	0.22529		392.5	5.55548		392.5	-8.6322
392	0.22164		392	0.22509		392	5.53982		392	-8.58932
391.5	0.22095		391.5	0.2244		391.5	5.53524		391.5	-8.54624
391	0.22064		391	0.22296		391	5.5022		391	-8.53454
390.5	0.22035		390.5	0.22148		390.5	5.48383		390.5	-8.46131
390	0.2203		390	0.22066		390	5.45983		390	-8.42364
389.5	0.21873		389.5	0.21895		389.5	5.4307		389.5	-8.39322
389	0.21743		389	0.21856		389	5.39007		389	-8.36009
388.5	0.21738		388.5	0.21725		388.5	5.35907		388.5	-8.29139
388	0.21702		388	0.21639		388	5.31865		388	-8.26898
387.5	0.21674		387.5	0.21611		387.5	5.2466		387.5	-8.25321
387	0.21794		387	0.21687		387	5.22414		387	-8.229
386.5	0.21596		386.5	0.21444		386.5	5.20536		386.5	-8.18539
386	0.21646		386	0.21373		386	5.18797		386	-8.12504
385.5	0.216		385.5	0.21323		385.5	5.16892		385.5	-8.08861
385	0.2142		385	0.21177		385	5.1512		385	-8.04164
384.5	0.21348		384.5	0.21243		384.5	5.12231		384.5	-7.99861
384	0.21226		384	0.21224		384	5.08296		384	-7.98966
383.5	0.21231		383.5	0.21301		383.5	5.04963		383.5	-7.96655
383	0.21155		383	0.21199		383	5.03275		383	-7.91275
382.5	0.21144		382.5	0.21251		382.5	5.02053		382.5	-7.86372
382	0.21067		382	0.21173		382	5.01079		382	-7.84002
381.5	0.20943		381.5	0.21062		381.5	4.98613		381.5	-7.7978
381	0.20957		381	0.21073		381	4.96805		381	-7.77376
380.5	0.20837		380.5	0.20948		380.5	4.94499		380.5	-7.75175
380	0.20825		380	0.21003		380	4.92377		380	-7.71971
379.5	0.20859		379.5	0.21012		379.5	4.86947		379.5	-7.71554
379	0.2083		379	0.20938		379	4.82482		379	-7.70172
378.5	0.20909		378.5	0.20955		378.5	4.78798		378.5	-7.68012
378	0.20943		378	0.20944		378	4.76459		378	-7.65504
377.5	0.20886		377.5	0.20768		377.5	4.72264		377.5	-7.62602
377	0.20922		377	0.20759		377	4.71522		377	-7.58732
376.5	0.20976		376.5	0.20762		376.5	4.68648		376.5	-7.55125
376	0.21018		376	0.20715		376	4.65412		376	-7.5322
375.5	0.20968		375.5	0.20648		375.5	4.6167		375.5	-7.50135
375	0.21019		375	0.20493		375	4.60653		375	-7.46127
374.5	0.2108		374.5	0.20488		374.5	4.56279		374.5	-7.44564
374	0.2115		374	0.20488		374	4.57639		374	-7.42464
373.5	0.21251		373.5	0.20536		373.5	4.55943		373.5	-7.37907
373	0.2121		373	0.20442		373	4.53361		373	-7.34573
372.5	0.21211		372.5	0.2039		372.5	4.53761		372.5	-7.29333
372	0.21134		372	0.20357		372	4.5189		372	-7.24778
371.5	0.20988		371.5	0.20239		371.5	4.4885		371.5	-7.22655
371	0.20917		371	0.20225		371	4.4908		371	-7.17905
370.5	0.20948		370.5	0.20246		370.5	4.46894		370.5	-7.14028
370	0.20909		370	0.20185		370	4.43343		370	-7.11778
369.5	0.20825		369.5	0.20212		369.5	4.4129		369.5	-7.09127
369	0.20904		369	0.20257		369	4.39592		369	-7.07181
368.5	0.20865		368.5	0.20303		368.5	4.35493		368.5	-7.02598
368	0.20797		368	0.20423		368	4.33259		368	-6.99405
367.5	0.20692		367.5	0.20277		367.5	4.2873		367.5	-6.96828
367	0.20654		367	0.20249		367	4.25484		367	-6.93655
366.5	0.20631		366.5	0.20294		366.5	4.24612		366.5	-6.89612
366	0.20577		366	0.20202		366	4.24341		366	-6.88266
365.5	0.20666		365.5	0.20276		365.5	4.23938		365.5	-6.84739
365	0.20666		365	0.2029		365	4.20525		365	-6.83368
364.5	0.20819		364.5	0.20335		364.5	4.20212		364.5	-6.79584
364	0.20791		364	0.20254		364	4.19855		364	-6.77834
363.5	0.20768		363.5	0.20186		363.5	4.1769		363.5	-6.74632
363	0.20777		363	0.20075		363	4.15783		363	-6.7135
362.5	0.20698		362.5	0.19972		362.5	4.14473		362.5	-6.67689
362	0.20699		362	0.19876		362	4.11597		362	-6.65184
361.5	0.20699		361.5	0.19702		361.5	4.10511		361.5	-6.63364
361	0.2069		361	0.1975		361	4.0704		361	-6.60985
360.5	0.20666		360.5	0.19795		360.5	4.0534		360.5	-6.59342
360	0.20691		360	0.19791		360	4.02806		360	-6.58176
359.5	0.20666		359.5	0.19785		359.5	3.99437		359.5	-6.54819
359	0.20594		359	0.19796		359	3.95433		359	-6.53586
358.5	0.2054		358.5	0.19718		358.5	3.93986		358.5	-6.4946
358	0.20535		358	0.19705		358	3.91305		358	-6.47802
357.5	0.20565		357.5	0.19691		357.5	3.85749		357.5	-6.45962
357	0.2049		357	0.1968		357	3.86009		357	-6.46373
356.5	0.20576		356.5	0.19805		356.5	3.83323		356.5	-6.43672
356	0.20529		356	0.19852		356	3.8242		356	-6.42033
355.5	0.20398		355.5	0.198		355.5	3.82343		355.5	-6.41444
355	0.20355		355	0.1984		355	3.8204		355	-6.39289
354.5	0.20373		354.5	0.19847		354.5	3.82093		354.5	-6.34818
354	0.20331		354	0.19741		354	3.82027		354	-6.31273
353.5	0.20324		353.5	0.19715		353.5	3.82506		353.5	-6.26959
353	0.20383		353	0.19656		353	3.81508		353	-6.24284
352.5	0.20444		352.5	0.1964		352.5	3.81463		352.5	-6.20512
352	0.20393		352	0.19573		352	3.81667		352	-6.19978
351.5	0.20393		351.5	0.19566		351.5	3.80701		351.5	-6.17906
351	0.20381		351	0.19525		351	3.7883		351	-6.14478
350.5	0.2038		350.5	0.19446		350.5	3.76916		350.5	-6.11307
350	0.2045		350	0.19581		350	3.75863		350	-6.07781

## Sheet: Supplementary Figure4
2 theta	Intensity
20	5190.65
20.02	5368.19
20.04	5900
20.06	5704.06
20.08	5626.53
20.1	5752.34
20.12	5528.62
20.14	6037.09
20.16	5738.9
20.18	5161.98
20.2	5391.15
20.22	5684.22
20.24	5525.16
20.26	5372
20.28	5845.16
20.3	6096.77
20.32	5719.54
20.34	5523.04
20.36	5923.48
20.38	6254.37
20.4	6009.09
20.42	6061.29
20.44	6134.06
20.46	5987.2
20.48	5781.27
20.5	5934.02
20.52	6013.01
20.54	5873.37
20.56	5604.44
20.58	5969.79
20.6	6148.38
20.62	6182.14
20.64	5996.32
20.66	6036
20.68	6097.14
20.7	6473.39
20.72	6504.71
20.74	6623.47
20.76	6389.62
20.78	6252.7
20.8	6484.22
20.82	6172.3
20.84	5785.6
20.86	5302.53
20.88	5233.93
20.9	5256.6
20.92	5770.46
20.94	5722.85
20.96	5869.76
20.98	5703.01
21	5884.61
21.02	5898.17
21.04	5843.12
21.06	5916.39
21.08	5857.02
21.1	5749.26
21.12	5734.27
21.14	5646.07
21.16	5367.07
21.18	5417.05
21.2	5381.94
21.22	5547.25
21.24	6023.26
21.26	5588.02
21.28	5234.84
21.3	5441.56
21.32	5357.64
21.34	5199.78
21.36	5259.07
21.38	5424.75
21.4	5266.48
21.42	5291.88
21.44	5483.35
21.46	5258.42
21.48	5175
21.5	5125.28
21.52	5256.63
21.54	5700.23
21.56	5650
21.58	5378.47
21.6	4898.92
21.62	5336.95
21.64	5753.14
21.66	5350.98
21.68	5225.54
21.7	5419.19
21.72	5908.75
21.74	5672.25
21.76	5282.38
21.78	5269.2
21.8	5019.35
21.82	4882.2
21.84	5046.43
21.86	5434.48
21.88	5736.93
21.9	5581.97
21.92	5825.48
21.94	6120.39
21.96	5806.96
21.98	5666.57
22	6025
22.02	5969.69
22.04	5621.27
22.06	5101.38
22.08	4971.43
22.1	4933.32
22.12	5303.27
22.14	5553.12
22.16	5514.46
22.18	5197.87
22.2	5618.21
22.22	5700.95
22.24	5363.1
22.26	5209.56
22.28	5375.41
22.3	5740.38
22.32	5457.86
22.34	5311.31
22.36	5411.76
22.38	5431.86
22.4	5720.71
22.42	6015.08
22.44	6245.12
22.46	5865.88
22.48	5893.61
22.5	5806.89
22.52	6492.19
22.54	6194.82
22.56	5890.02
22.58	5862.24
22.6	6042.85
22.62	5976.7
22.64	6044.43
22.66	5396.08
22.68	5090.74
22.7	5016.53
22.72	5189.76
22.74	5313.35
22.76	5679.29
22.78	5896.02
22.8	5627.44
22.82	6064.85
22.84	6459.42
22.86	6110.94
22.88	5809.64
22.9	6272.41
22.92	6413.87
22.94	6570.18
22.96	7376.49
22.98	7946.81
23	8218.15
23.02	8371.34
23.04	8132.19
23.06	7911.08
23.08	7355.01
23.1	6554.47
23.12	6405.64
23.14	6559.98
23.16	5787.98
23.18	5325.8
23.2	5284.16
23.22	5276.05
23.24	4790.78
23.26	5031.97
23.28	5300.31
23.3	5845.94
23.32	5512.7
23.34	5329.28
23.36	5378.38
23.38	5780.66
23.4	5857.4
23.42	5266.39
23.44	5568.17
23.46	5679.5
23.48	6045.4
23.5	6011.79
23.52	5829.16
23.54	6211.41
23.56	6688.26
23.58	6182.76
23.6	5899.37
23.62	5537.98
23.64	5233.22
23.66	5196.58
23.68	5639.89
23.7	5610.73
23.72	5277.94
23.74	5213.75
23.76	4638.17
23.78	4845.84
23.8	5239.78
23.82	5078.48
23.84	5378.3
23.86	5606.51
23.88	5618.51
23.9	5548.17
23.92	5471.1
23.94	5584.73
23.96	5350.73
23.98	5540.51
24	5842.99
24.02	5724.45
24.04	5516.21
24.06	5067.8
24.08	5077.53
24.1	5549.4
24.12	5368.45
24.14	5331.65
24.16	5380.7
24.18	5093.9
24.2	5343.73
24.22	5518.63
24.24	5544.31
24.26	5429.65
24.28	6000.51
24.3	5689.56
24.32	5132.29
24.34	5047.8
24.36	5412.75
24.38	5460.52
24.4	5548.29
24.42	5139.79
24.44	5453.75
24.46	5014.53
24.48	4867.22
24.5	5132.35
24.52	5429.99
24.54	5109.85
24.56	5198.52
24.58	4869.05
24.6	4956.9
24.62	5181.54
24.64	4947.69
24.66	5478.03
24.68	5544.22
24.7	5182.42
24.72	5271.14
24.74	5738.34
24.76	5566.27
24.78	5177.19
24.8	5332.65
24.82	5286.53
24.84	5394.03
24.86	5802.84
24.88	6245.52
24.9	5542.42
24.92	5072.94
24.94	5733.89
24.96	6026
24.98	5248.36
25	5590.05
25.02	5815.81
25.04	5508.21
25.06	5623.02
25.08	6119.25
25.1	5861
25.12	6128.24
25.14	5650.33
25.16	5480.5
25.18	5549.39
25.2	5621.03
25.22	5337.31
25.24	5590.15
25.26	5488.93
25.28	5991.97
25.3	6206.33
25.32	5823.41
25.34	5946.37
25.36	5814.17
25.38	6145.97
25.4	6478.73
25.42	6251.59
25.44	5636.58
25.46	5315.69
25.48	5283.69
25.5	6287.15
25.52	6013.44
25.54	5760.45
25.56	5454.77
25.58	5970.7
25.6	6044.84
25.62	6040.43
25.64	6212.82
25.66	6629.55
25.68	6555.1
25.7	6559.76
25.72	6515.2
25.74	6524.5
25.76	6299.83
25.78	6290.34
25.8	6554.94
25.82	6199.94
25.84	6454.12
25.86	7000.66
25.88	6507.33
25.9	5902.28
25.92	6526.82
25.94	6193.51
25.96	6616.45
25.98	6966.63
26	6072.69
26.02	6548.9
26.04	7193.15
26.06	6768.42
26.08	6640.25
26.1	7478.49
26.12	7289.05
26.14	7722.9
26.16	7462.24
26.18	7304.7
26.2	7376.58
26.22	7553.27
26.24	7359.31
26.26	7441.78
26.28	7694.39
26.3	8050.72
26.32	8279.59
26.34	8313.74
26.36	8411.5
26.38	8720.52
26.4	9284.36
26.42	8698.88
26.44	7999.01
26.46	8481.39
26.48	8607.12
26.5	8502.74
26.52	8404.44
26.54	8504.59
26.56	8817.73
26.58	8576.34
26.6	8769.99
26.62	9121.79
26.64	9155.52
26.66	8950.48
26.68	9575.87
26.7	9657.05
26.72	9518.48
26.74	9768.99
26.76	9447.22
26.78	9719.58
26.8	9573.77
26.82	10661.4
26.84	10134
26.86	10862.5
26.88	10483.5
26.9	10241
26.92	10770.1
26.94	11264.6
26.96	11807.3
26.98	10880.7
27	10533.1
27.02	10716.5
27.04	11526.5
27.06	11913
27.08	11961.9
27.1	12450.5
27.12	11992.4
27.14	12350
27.16	12385.4
27.18	12712.1
27.2	13266.7
27.22	12356.6
27.24	12745.8
27.26	12507.8
27.28	12767.4
27.3	12545.5
27.32	13276.7
27.34	14290.1
27.36	13652.4
27.38	13603.9
27.4	14158.5
27.42	14830.9
27.44	14957
27.46	13953.5
27.48	14502.2
27.5	14269
27.52	14499.5
27.54	14353.6
27.56	14422
27.58	14714.4
27.6	14731.9
27.62	14446.3
27.64	15093.3
27.66	14720.3
27.68	15569.7
27.7	16173.8
27.72	15508.2
27.74	16112.5
27.76	15849.5
27.78	16659.4
27.8	16803
27.82	16517.1
27.84	17513.9
27.86	17050.7
27.88	16480.8
27.9	16092.6
27.92	17440
27.94	16973.7
27.96	16643.3
27.98	17773
28	17853.1
28.02	17492.1
28.04	18242.6
28.06	18137.7
28.08	18916
28.1	18811.3
28.12	17429.3
28.14	17993.9
28.16	18291.5
28.18	19321.8
28.2	18471.6
28.22	18911.4
28.24	19656.9
28.26	19187.7
28.28	18131.6
28.3	18918.2
28.32	19246
28.34	20486.1
28.36	19144.7
28.38	19593.7
28.4	20359.9
28.42	19544
28.44	19880.8
28.46	19896
28.48	19666.3
28.5	19740.7
28.52	20696.5
28.54	19640.3
28.56	19197.6
28.58	19316
28.6	19012
28.62	20250
28.64	20007.4
28.66	21124
28.68	19949.1
28.7	20279.4
28.72	19778.2
28.74	20398.2
28.76	20233.7
28.78	20640.2
28.8	19832.8
28.82	19133.8
28.84	19800.5
28.86	19359.5
28.88	19201.9
28.9	18971.9
28.92	18750.4
28.94	18823.6
28.96	17595.4
28.98	18662.5
29	18537.6
29.02	18489
29.04	19060.3
29.06	18908
29.08	18820
29.1	19566.1
29.12	20213
29.14	18211.8
29.16	18346.2
29.18	18531.3
29.2	18266.5
29.22	17489.1
29.24	17808.7
29.26	17102.3
29.28	16634
29.3	16734
29.32	16873.9
29.34	17271.2
29.36	16169.3
29.38	15924
29.4	16687
29.42	16537.1
29.44	16423.4
29.46	16615.8
29.48	15907.9
29.5	15160.4
29.52	14997.9
29.54	14983.2
29.56	15068.9
29.58	15028.3
29.6	15342
29.62	15210.3
29.64	14655.4
29.66	13626.2
29.68	14532.8
29.7	14628.8
29.72	14589.2
29.74	13523.5
29.76	13186.9
29.78	13051
29.8	13319.7
29.82	12721.9
29.84	13879.3
29.86	12964.2
29.88	12803.6
29.9	12472
29.92	11783.7
29.94	11938.1
29.96	12422.5
29.98	12061.9
30	12198
30.02	11788.2
30.04	11235.3
30.06	10675
30.08	10728.6
30.1	11493.6
30.12	11390.5
30.14	11220.1
30.16	10820.2
30.18	11489.2
30.2	11305.1
30.22	10990.9
30.24	10805.1
30.26	10129.6
30.28	10563.4
30.3	9953.25
30.32	9610.04
30.34	9800.53
30.36	10219.4
30.38	10088.9
30.4	9521.62
30.42	10296.5
30.44	9783.92
30.46	9509.27
30.48	9640.98
30.5	9001.73
30.52	8568.61
30.54	8500.45
30.56	9395.2
30.58	8357.38
30.6	8489.08
30.62	8284.59
30.64	8451.35
30.66	7973.83
30.68	7977.63
30.7	8550
30.72	8533.2
30.74	8149.61
30.76	7606.53
30.78	7784.32
30.8	8506.67
30.82	7558.32
30.84	8325
30.86	8330.05
30.88	8439.07
30.9	8153.48
30.92	7607.67
30.94	7219.51
30.96	8327.65
30.98	7751.83
31	7791
31.02	7534.97
31.04	7121.52
31.06	7024.15
31.08	6994.14
31.1	6832.4
31.12	7046.77
31.14	6965.81
31.16	7435.28
31.18	6963.61
31.2	6595.54
31.22	6446.36
31.24	6349.92
31.26	7187.47
31.28	6755.45
31.3	6950
31.32	6967.54
31.34	7607.25
31.36	6899.03
31.38	5878.61
31.4	6029.11
31.42	6208
31.44	6541.66
31.46	6177.16
31.48	6278.67
31.5	6440.33
31.52	5975.49
31.54	6000
31.56	5996.77
31.58	5827.23
31.6	5943.54
31.62	5582.89
31.64	6058.39
31.66	6569.24
31.68	6201.48
31.7	6288.7
31.72	5512.48
31.74	6417.6
31.76	5849.08
31.78	5776.16
31.8	5873.62
31.82	5759.34
31.84	6640.48
31.86	5676.37
31.88	5827.98
31.9	6173.03
31.92	5922.64
31.94	5603.32
31.96	6101.35
31.98	6321.22
32	5628.71
32.02	6394.59
32.04	5102.57
32.06	5825
32.08	5822.99
32.1	4951.13
32.12	5624.87
32.14	5499.89
32.16	5250.05
32.18	5025.18
32.2	5674.07
32.22	5650.05
32.24	5176.27
32.26	5274.67
32.28	5822.85
32.3	5028.62
32.32	5298.59
32.34	5573.41
32.36	5425.96
32.38	5251.23
32.4	5175.57
32.42	5918.82
32.44	5107.3
32.46	5075.24
32.48	5594.7
32.5	5278.48
32.52	5176.13
32.54	5076.19
32.56	5395.92
32.58	5400
32.6	5597.24
32.62	5304.32
32.64	5078.38
32.66	5075
32.68	5739.02
32.7	5381.33
32.72	4932.87
32.74	4998.64
32.76	5441.57
32.78	5033.22
32.8	5735.53
32.82	5064.4
32.84	5050
32.86	4878.81
32.88	4508.4
32.9	4915.21
32.92	4632.09
32.94	4429.85
32.96	5131.97
32.98	4882.01
33	4972.39
33.02	4999.33
33.04	4756.83
33.06	4968.71
33.08	4392.13
33.1	5103.12
33.12	5027.98
33.14	4831.08
33.16	4655.43
33.18	5085.77
33.2	4422.56
33.22	4496.72
33.24	4379.18
33.26	4833.82
33.28	4343.2
33.3	4735
33.32	5304.36
33.34	4915.52
33.36	4875.93
33.38	4923.11
33.4	4925
33.42	4156.16
33.44	4485.16
33.46	4763.95
33.48	5014.81
33.5	4162.25
33.52	4340.55
33.54	4469.68
33.56	4714.19
33.58	4748.9
33.6	3913.88
33.62	4137.61
33.64	4555.6
33.66	4884.97
33.68	4494.92
33.7	4617.88
33.72	4315.63
33.74	4775.65
33.76	4300.88
33.78	4583.78
33.8	4433.84
33.82	4211.5
33.84	4484.48
33.86	4428.93
33.88	4401.32
33.9	4731.26
33.92	4182.48
33.94	4291.79
33.96	4300
33.98	4111.19
34	4571.72
34.02	4175.73
34.04	4079.33
34.06	4639.98
34.08	4463.27
34.1	4544.04
34.12	4643.98
34.14	4415.2
34.16	4400
34.18	4564.15
34.2	3918.82
34.22	3734.48
34.24	4590.99
34.26	4275.76
34.28	4320.12
34.3	3974.6
34.32	4393.55
34.34	4728.29
34.36	4470.22
34.38	4193.7
34.4	4128.43
34.42	4008.65
34.44	4186.04
34.46	4014.08
34.48	3628.4
34.5	4273.09
34.52	4696.12
34.54	4261.4
34.56	4109.18
34.58	4007.4
34.6	4138.81
34.62	4080.64
34.64	3890.16
34.66	3528.64
34.68	3799.98
34.7	4355.39
34.72	4284.77
34.74	3906.51
34.76	3828.97
34.78	3986.01
34.8	4321.8
34.82	4097.32
34.84	4327.52
34.86	3845.29
34.88	4327.31
34.9	3779.3
34.92	4114.24
34.94	3600.84
34.96	4075.94
34.98	4239.26
35	4204.32
35.02	4314.11
35.04	3663.57
35.06	3941.89
35.08	3906.66
35.1	3991.05
35.12	4045.5
35.14	3777.2
35.16	3795.44
35.18	4435.72
35.2	4454.62
35.22	4223.25
35.24	4018.72
35.26	4317.03
35.28	4214.22
35.3	3838.15
35.32	4139.02
35.34	4310.52
35.36	4550.72
35.38	4349.43
35.4	4370.09
35.42	3856.87
35.44	3462.31
35.46	3919.96
35.48	3975
35.5	4514.25
35.52	4597.45
35.54	4039.01
35.56	4154.4
35.58	4331.87
35.6	4282.81
35.62	3581.2
35.64	4103.89
35.66	3906.78
35.68	3875
35.7	4031.26
35.72	3983.08
35.74	3975
35.76	4220.06
35.78	3737.93
35.8	3986.49
35.82	3580.3
35.84	3880.53
35.86	3902.8
35.88	4144.1
35.9	3820.17
35.92	4040.95
35.94	4163.59
35.96	3953.67
35.98	3681.7
36	3804.73
36.02	3847.09
36.04	3695.47
36.06	3763.24
36.08	3885.23
36.1	4010.16
36.12	3562.64
36.14	4050.07
36.16	4081.02
36.18	4053.03
36.2	3676.69
36.22	3888.34
36.24	3793.41
36.26	3665.42
36.28	3693.8
36.3	3656.22
36.32	3584.38
36.34	4055.89
36.36	3841.03
36.38	3690.85
36.4	4089.49
36.42	3822.98
36.44	3448.2
36.46	3835.45
36.48	3595.39
36.5	3550
36.52	3593.46
36.54	3426.28
36.56	3768.92
36.58	3955.12
36.6	3498.21
36.62	3446.66
36.64	3536.57
36.66	3398.59
36.68	3375
36.7	3785.42
36.72	3936.35
36.74	3712.7
36.76	3718.12
36.78	3595.74
36.8	3445.82
36.82	3575.61
36.84	3729.01
36.86	3792.97
36.88	3477.9
36.9	3403.54
36.92	3485.78
36.94	3328.55
36.96	3385.67
36.98	3571.22
37	3728.33
37.02	3365.26
37.04	3727.2
37.06	3586.54
37.08	3187.36
37.1	3636.63
37.12	3831.52
37.14	3445.49
37.16	3311.17
37.18	3363.78
37.2	3268.76
37.22	3504.8
37.24	3422.68
37.26	3315.18
37.28	3490.72
37.3	3228.51
37.32	3704.09
37.34	3271.26
37.36	3175
37.38	3111.64
37.4	3142.22
37.42	3213.28
37.44	3203.92
37.46	3221.07
37.48	3372.36
37.5	3084.43
37.52	3655.72
37.54	3438.84
37.56	3354.01
37.58	3496.88
37.6	3818.56
37.62	3288.28
37.64	3740.4
37.66	3870.93
37.68	3226.7
37.7	3350.79
37.72	3546.2
37.74	3888.07
37.76	3887.43
37.78	3395.59
37.8	3300
37.82	3195.92
37.84	3445.43
37.86	3500
37.88	3229.93
37.9	3008.91
37.92	2954.25
37.94	2970.73
37.96	3617.32
37.98	3812.12
38	3431.84
38.02	3370.68
38.04	3375
38.06	3416.3
38.08	3259.9
38.1	3431.24
38.12	3062.79
38.14	3201.57
38.16	3188.25
38.18	3298.42
38.2	3571.67
38.22	3440.12
38.24	3605.29
38.26	3280.73
38.28	3200
38.3	3220.49
38.32	3573.07
38.34	3384.01
38.36	3468.13
38.38	3213.93
38.4	3231.68
38.42	3474.47
38.44	3443.43
38.46	3404.62
38.48	3359.27
38.5	3594.23
38.52	3426.27
38.54	3192.07
38.56	2885.94
38.58	2865.6
38.6	3361.85
38.62	3434.45
38.64	3364.22
38.66	3552.45
38.68	3680.93
38.7	3821.31
38.72	3324.67
38.74	3260.57
38.76	3315.36
38.78	3627.47
38.8	3438.03
38.82	3475.69
38.84	3137.75
38.86	3271.23
38.88	3586.28
38.9	3167.95
38.92	3290.86
38.94	3570.64
38.96	3063.73
38.98	3245.51
39	3505.17
39.02	3289.93
39.04	2985.09
39.06	3144.77
39.08	3160.07
39.1	3249.76
39.12	3195.24
39.14	3434.05
39.16	3340.69
39.18	3001.5
39.2	3203.42
39.22	3314.75
39.24	3245.56
39.26	3403.63
39.28	3192.15
39.3	3481.78
39.32	3277.88
39.34	3279.18
39.36	3240.65
39.38	3205.23
39.4	2962.93
39.42	3452.81
39.44	3382.97
39.46	3482.74
39.48	3426.48
39.5	3222.78
39.52	2997.9
39.54	2871.34
39.56	3066.18
39.58	3026.8
39.6	3490.66
39.62	3330.8
39.64	3171.6
39.66	3071.65
39.68	3187.02
39.7	3518.43
39.72	3072.18
39.74	2964.07
39.76	3384.99
39.78	3363.43
39.8	3344.5
39.82	3447.42
39.84	3280.28
39.86	3400.13
39.88	3352.77
39.9	3130.66
39.92	3541.1
39.94	3539.14
39.96	3461.21
39.98	3081.73
40	3129.96
40.02	3078.22
40.04	2953.28
40.06	3021.66
40.08	3281.83
40.1	3427.22
40.12	3025.54
40.14	2977.12
40.16	3115.61
40.18	3554.37
40.2	3463.33
40.22	3380.77
40.24	3528.74
40.26	3363.74
40.28	3012.11
40.3	3059.26
40.32	3080.83
40.34	3573.03
40.36	3495.29
40.38	3386.74
40.4	3527.94
40.42	3536.79
40.44	3334.07
40.46	3046.04
40.48	2975
40.5	3203.66
40.52	3236.91
40.54	3510.45
40.56	3638.03
40.58	3516.96
40.6	3550.97
40.62	3214.37
40.64	3251.74
40.66	3679.12
40.68	3459.02
40.7	3463.59
40.72	3954.05
40.74	3873.12
40.76	3724.42
40.78	3662.24
40.8	3970.78
40.82	3509.28
40.84	3513.45
40.86	3763.33
40.88	3279.2
40.9	3212.85
40.92	3306.39
40.94	3080.81
40.96	3131.4
40.98	2949.89
41	2650.03
41.02	3099.59
41.04	3724.35
41.06	3669.18
41.08	3413.01
41.1	3144.45
41.12	3448.49
41.14	3220.41
41.16	3249.2
41.18	3039.06
41.2	3359.78
41.22	3797.83
41.24	3267.52
41.26	3068.59
41.28	3427.99
41.3	3382.91
41.32	3269.34
41.34	3361.26
41.36	3733.55
41.38	3350
41.4	3304.55
41.42	3719.89
41.44	3387.93
41.46	3225
41.48	3280.38
41.5	3336.89
41.52	3276.26
41.54	3471.08
41.56	3513.18
41.58	3352.8
41.6	3318.39
41.62	3545.51
41.64	3257.72
41.66	3547.11
41.68	3681.66
41.7	3601.68
41.72	3446.78
41.74	3125.42
41.76	3573.81
41.78	3683.59
41.8	3503.84
41.82	3249.16
41.84	3211.49
41.86	3279.7
41.88	3536.91
41.9	3734.27
41.92	3592.99
41.94	3834.21
41.96	3404.68
41.98	3363.49
42	3243.46
42.02	3138.72
42.04	3668.93
42.06	3820.64
42.08	3745.68
42.1	3725
42.12	3887.76
42.14	3281.28
42.16	3386.24
42.18	3525
42.2	3651.28
42.22	3880.28
42.24	3805.87
42.26	3623.97
42.28	3161.15
42.3	3377.63
42.32	3129.64
42.34	3513.78
42.36	3653.21
42.38	3445.63
42.4	3195.74
42.42	3429.54
42.44	3478.39
42.46	3378.43
42.48	3528.8
42.5	3367.7
42.52	3275
42.54	3435.62
42.56	3660.52
42.58	3635.88
42.6	3760.32
42.62	3664.78
42.64	3546.63
42.66	3845.03
42.68	3637.4
42.7	3517.76
42.72	3365.28
42.74	3087.18
42.76	3194.97
42.78	3452.13
42.8	3772.83
42.82	3326.57
42.84	3524.32
42.86	3240.61
42.88	3721.01
42.9	3876.47
42.92	3860.27
42.94	3734
42.96	3428.4
42.98	3483.43
43	3479.63
43.02	3379.68
43.04	3490.57
43.06	3637.8
43.08	3481.96
43.1	3733.22
43.12	3875
43.14	4102.71
43.16	3674.83
43.18	3624.95
43.2	3734.97
43.22	3907.26
43.24	3730.53
43.26	3939.13
43.28	3848.26
43.3	3558.26
43.32	3213.7
43.34	3221.86
43.36	3379.39
43.38	3929.24
43.4	3663.44
43.42	3380.53
43.44	3367.36
43.46	3392.34
43.48	3556.01
43.5	3555.7
43.52	3750.07
43.54	3850
43.56	3400.4
43.58	3666.61
43.6	4013.17
43.62	3902.39
43.64	3842.25
43.66	3815.52
43.68	3610.47
43.7	3800.51
43.72	4165.92
43.74	4223.4
43.76	3787.49
43.78	3874.84
43.8	3948.5
43.82	4250.98
43.84	4297.12
43.86	4318.55
43.88	3887.6
43.9	3692.11
43.92	3905.26
43.94	4256.43
43.96	4118.73
43.98	3982.93
44	4196.84
44.02	3873.64
44.04	3623.87
44.06	4076.95
44.08	3959.53
44.1	4089.23
44.12	3969.95
44.14	4087.91
44.16	4166.03
44.18	4048.16
44.2	4152.67
44.22	4157.19
44.24	4074.17
44.26	3965.34
44.28	3857.31
44.3	3926.48
44.32	4177.84
44.34	3886.46
44.36	3733.76
44.38	4154.95
44.4	4130.78
44.42	4328.36
44.44	3885.48
44.46	4138.67
44.48	4450.47
44.5	4138.73
44.52	3991.8
44.54	4067.18
44.56	4083.22
44.58	4175.65
44.6	4442.94
44.62	4633.77
44.64	4306.6
44.66	4325.83
44.68	4374.82
44.7	4316.57
44.72	4467.06
44.74	4583.39
44.76	4683.44
44.78	4491.52
44.8	4258.32
44.82	4116.71
44.84	4191.54
44.86	4549.5
44.88	4500.44
44.9	4466.48
44.92	4466.78
44.94	4499.8
44.96	4541.59
44.98	4583.16
45	4633.15
45.02	4517.49
45.04	4499.66
45.06	4806.25
45.08	4487.03
45.1	4679.66
45.12	4685.29
45.14	4541.99
45.16	4475.51
45.18	4994.1
45.2	4566.42
45.22	4463.51
45.24	5110.26
45.26	5128.24
45.28	4852.03
45.3	5005.05
45.32	4911.5
45.34	4291.17
45.36	4287.48
45.38	4703.72
45.4	4948.32
45.42	4901.74
45.44	4686.32
45.46	4976.26
45.48	5305.8
45.5	5505.73
45.52	5117.71
45.54	5201.45
45.56	5162.92
45.58	4886.95
45.6	4848.89
45.62	5135.59
45.64	5112.22
45.66	5285.3
45.68	5359.96
45.7	5617.52
45.72	5498.89
45.74	5285.07
45.76	5428.47
45.78	5784.44
45.8	5600.87
45.82	6137.7
45.84	5990.77
45.86	6007.42
45.88	6175
45.9	6271.98
45.92	5775.77
45.94	6104.66
45.96	6466.14
45.98	6620.15
46	6329.27
46.02	6495.54
46.04	5991.53
46.06	5857.49
46.08	6144.76
46.1	6385.76
46.12	6169.72
46.14	6192.7
46.16	6267.9
46.18	6602.91
46.2	6912.23
46.22	6926.93
46.24	6964.06
46.26	6855.93
46.28	6950.99
46.3	7177.93
46.32	6690.62
46.34	6582.66
46.36	6779.83
46.38	7000.53
46.4	7131.9
46.42	7420.99
46.44	7479.41
46.46	7154.3
46.48	7175.07
46.5	7306.81
46.52	7118.31
46.54	7143.02
46.56	7812.66
46.58	8038.88
46.6	7737.01
46.62	7742.72
46.64	7777.45
46.66	7559.9
46.68	7418.33
46.7	8222.93
46.72	8320.38
46.74	8147.43
46.76	8159.2
46.78	8434.28
46.8	8663.14
46.82	8873.55
46.84	9101.16
46.86	8954.34
46.88	8651.71
46.9	8502.76
46.92	9497.94
46.94	9911.24
46.96	9815.72
46.98	9447.86
47	9334.94
47.02	9604.08
47.04	9442.57
47.06	9541.6
47.08	9402.18
47.1	9146.67
47.12	9679.4
47.14	9946.74
47.16	10056.4
47.18	9978
47.2	9781.23
47.22	10927.8
47.24	10994.2
47.26	10537.6
47.28	10734
47.3	10656.7
47.32	10821.1
47.34	10361.4
47.36	10239.7
47.38	10695.6
47.4	10610.6
47.42	10574.4
47.44	10836.5
47.46	11245.1
47.48	10990.4
47.5	11609.4
47.52	11793.3
47.54	11203
47.56	11315.9
47.58	11447.6
47.6	11585.7
47.62	11359.6
47.64	11722.2
47.66	11518.5
47.68	11005.1
47.7	11903.8
47.72	11815
47.74	11189.9
47.76	11691.8
47.78	11735.9
47.8	11694.5
47.82	11599.8
47.84	11628.9
47.86	11632.7
47.88	11759.5
47.9	11613.7
47.92	11204.2
47.94	11218.9
47.96	11140.8
47.98	11362.5
48	11513.7
48.02	11444.3
48.04	11425
48.06	11608.8
48.08	11908.7
48.1	11872
48.12	11927.9
48.14	11795.7
48.16	11436.1
48.18	11406.9
48.2	11261.3
48.22	11170.8
48.24	11047.5
48.26	10873.8
48.28	10657.4
48.3	10550
48.32	10610.9
48.34	10360.8
48.36	10479.3
48.38	10903.1
48.4	10761.2
48.42	10423.1
48.44	10704.6
48.46	10752.7
48.48	10291.2
48.5	10150.8
48.52	10124.2
48.54	9999.24
48.56	9768.25
48.58	9846.82
48.6	9687.47
48.62	9757.16
48.64	9426.03
48.66	8933.75
48.68	9066.72
48.7	9209.9
48.72	8958.49
48.74	9086.67
48.76	9667.12
48.78	9427.52
48.8	8602.73
48.82	8711.81
48.84	8969.89
48.86	9160.69
48.88	9044.26
48.9	8288.56
48.92	7509.2
48.94	8061.32
48.96	8419.78
48.98	8315.01
49	8490.06
49.02	8540
49.04	8185.14
49.06	8094.9
49.08	8010.21
49.1	7885.02
49.12	7500.79
49.14	7399.62
49.16	7380.35
49.18	7180.4
49.2	7563.27
49.22	7889.94
49.24	7317.66
49.26	7477.26
49.28	7327.81
49.3	6989.91
49.32	7387.6
49.34	7709.61
49.36	7541.46
49.38	7236.21
49.4	6916.63
49.42	7236.21
49.44	7282.31
49.46	7010.81
49.48	7247.2
49.5	7078.65
49.52	7047.72
49.54	6502.41
49.56	6395.91
49.58	6383.05
49.6	6526.15
49.62	6586.99
49.64	6578.69
49.66	6383.47
49.68	5918.77
49.7	6139.28
49.72	6336.26
49.74	5787.12
49.76	5819.47
49.78	6148.86
49.8	5889.89
49.82	5527.39
49.84	5808.65
49.86	5839
49.88	5719.23
49.9	5926.86
49.92	5873.2
49.94	5853.09
49.96	6131.11
49.98	5965.96
50	5588.18
50.02	5327.95
50.04	5298.5
50.06	5423.47
50.08	5827.52
50.1	5561.1
50.12	5610.97
50.14	5855.98
50.16	5326.34
50.18	5165.6
50.2	5622.42
50.22	5586.3
50.24	5736.83
50.26	5667.57
50.28	5742.68
50.3	5672.06
50.32	5197.16
50.34	5292.35
50.36	5675.35
50.38	5405.61
50.4	5314.82
50.42	5085.09
50.44	5321.09
50.46	5616.66
50.48	5429.2
50.5	5252.12
50.52	5243.71
50.54	5478.9
50.56	5217.34
50.58	4823.12
50.6	4750
50.62	4764.54
50.64	4745.92
50.66	4913.93
50.68	5238.86
50.7	5418.57
50.72	4956.4
50.74	4919.27
50.76	4946.9
50.78	4843.51
50.8	5034.47
50.82	5092.03
50.84	5035.51
50.86	4749.85
50.88	4550
50.9	4709.19
50.92	4853.93
50.94	4831.61
50.96	4814.46
50.98	4593.78
51	4627.25
51.02	4659.47
51.04	4676.06
51.06	4778.86
51.08	4626.89
51.1	4817.27
51.12	4458.93
51.14	4486.17
51.16	4810.59
51.18	4612.78
51.2	4734.14
51.22	4824.26
51.24	4994.58
51.26	4815.45
51.28	4708.15
51.3	4939.98
51.32	5010.63
51.34	4741.48
51.36	4707.94
51.38	4796.3
51.4	4717.61
51.42	4660.66
51.44	4779.05
51.46	4918
51.48	4448.49
51.5	4146.62
51.52	4214.32
51.54	4382.46
51.56	4371.21
51.58	4389.44
51.6	4274.8
51.62	4553.87
51.64	4732.09
51.66	4410.71
51.68	4335.69
51.7	4542.77
51.72	4478.73
51.74	4606.81
51.76	4814.26
51.78	4653.9
51.8	4496.49
51.82	4645.98
51.84	4718.02
51.86	4689.24
51.88	4600.35
51.9	4496.54
51.92	4645.71
51.94	4504.8
51.96	4328.43
51.98	4620.03
52	4484.02
52.02	4196.6
52.04	4189.2
52.06	4569.04
52.08	4679.73
52.1	4578.37
52.12	4486.56
52.14	4258.24
52.16	4291.72
52.18	4527.5
52.2	4299.27
52.22	4120.79
52.24	4175
52.26	4175
52.28	4373.02
52.3	4411.88
52.32	4254.32
52.34	4313.05
52.36	4541.27
52.38	4452.28
52.4	4441.18
52.42	4493.55
52.44	4266.58
52.46	4336.57
52.48	4302.59
52.5	4206.39
52.52	4743.22
52.54	4491.06
52.56	4760.49
52.58	4660.14
52.6	4223.52
52.62	4187.44
52.64	4156.26
52.66	4228.12
52.68	4053.2
52.7	4405.91
52.72	4266.15
52.74	4257.29
52.76	4434.6
52.78	4170.6
52.8	4190.32
52.82	4622.63
52.84	4524.42
52.86	4614.49
52.88	4507.59
52.9	4129.95
52.92	4215.06
52.94	4395.01
52.96	4394.01
52.98	4601.89
53	4632.12
53.02	4444.06
53.04	4120.38
53.06	4361.24
53.08	4431.57
53.1	4814.62
53.12	4643.66
53.14	4097.08
53.16	4102.91
53.18	4264.52
53.2	4514.48
53.22	4736.55
53.24	4392.86
53.26	3938.51
53.28	3863.93
53.3	4069.99
53.32	4336.39
53.34	4327.56
53.36	4083.02
53.38	4242.14
53.4	4544.53
53.42	4502.68
53.44	4202.61
53.46	4150.06
53.48	4430.58
53.5	4352.81
53.52	4091.7
53.54	4260.94
53.56	4366.75
53.58	4133.55
53.6	4083.2
53.62	4191.59
53.64	4488.32
53.66	4838.55
53.68	4797.64
53.7	4494.99
53.72	4613.01
53.74	4755.81
53.76	4464.81
53.78	4357.98
53.8	4093.15
53.82	4516.15
53.84	4715.7
53.86	4576.97
53.88	4865.73
53.9	4848.12
53.92	4366.11
53.94	4309.59
53.96	4637.95
53.98	4639.67
54	4246.67
54.02	4344.59
54.04	4569.88
54.06	4580.1
54.08	4748.95
54.1	4918.84
54.12	4864.89
54.14	4458.51
54.16	4530.15
54.18	4992.53
54.2	5026.26
54.22	4677.59
54.24	4488.74
54.26	4664.85
54.28	5033.47
54.3	5252.46
54.32	5233.82
54.34	4870.68
54.36	4517.69
54.38	4820.28
54.4	4645.14
54.42	4400.77
54.44	4867.56
54.46	5396.58
54.48	5298.71
54.5	4926.78
54.52	4838.69
54.54	5027.89
54.56	5188.68
54.58	5158.97
54.6	5111.33
54.62	5072.66
54.64	5118.32
54.66	5325.27
54.68	5668.51
54.7	5399.44
54.72	5325.28
54.74	5479.48
54.76	5072.6
54.78	4936.38
54.8	5159.07
54.82	5222.74
54.84	5050.1
54.86	5401.81
54.88	5622.95
54.9	5706.46
54.92	5600.54
54.94	5254.74
54.96	5896.03
54.98	6010.38
55	6157.47
55.02	6325.95
55.04	5735.27
55.06	5300.56
55.08	5745.44
55.1	5709.03
55.12	5600.79
55.14	5888.57
55.16	5832.16
55.18	5598.68
55.2	5409.32
55.22	5619.01
55.24	5906.31
55.26	6395
55.28	6248.85
55.3	6190.61
55.32	6689.52
55.34	6376.32
55.36	6245.6
55.38	6055.69
55.4	6105.68
55.42	6625.74
55.44	6558.76
55.46	6388.51
55.48	6440.52
55.5	6123.89
55.52	5960.01
55.54	6344.94
55.56	6601.98
55.58	6921.77
55.6	6810.89
55.62	6850.53
55.64	6920.87
55.66	6698.05
55.68	6984.83
55.7	7613.62
55.72	7319.14
55.74	7015.36
55.76	7496.04
55.78	7440.59
55.8	6852.23
55.82	6857.35
55.84	7167.21
55.86	7426.57
55.88	7465.66
55.9	7511.17
55.92	7770.84
55.94	7767.61
55.96	7768.94
55.98	7756.09
56	7742.06
56.02	7732.96
56.04	7675
56.06	7621.4
56.08	7548.2
56.1	7605.36
56.12	7795.52
56.14	7766.13
56.16	7823.98
56.18	7479.96
56.2	7237.26
56.22	7707.56
56.24	8041.84
56.26	7952.98
56.28	7691.39
56.3	7655.15
56.32	8005.43
56.34	8223.3
56.36	7866.33
56.38	7508.28
56.4	7810.16
56.42	8098.33
56.44	8075
56.46	7941.72
56.48	8131.47
56.5	8253.47
56.52	8085.05
56.54	7610.64
56.56	7650.93
56.58	8224.6
56.6	7708.24
56.62	7605.38
56.64	8196.25
56.66	8311.71
56.68	8087.38
56.7	7740.58
56.72	7653.12
56.74	7553.94
56.76	8088.7
56.78	8051.29
56.8	7446.93
56.82	7545.9
56.84	7966.71
56.86	7761.04
56.88	7668.06
56.9	7976.5
56.92	7682.11
56.94	7452.97
56.96	7619.14
56.98	7354.44
57	7302.85
57.02	7430.95
57.04	7086.97
57.06	6914.66
57.08	7161.47
57.1	7376.43
57.12	7320.74
57.14	7527.32
57.16	7563.76
57.18	6926.24
57.2	6485.41
57.22	6740.22
57.24	7369.27
57.26	7673.63
57.28	6911.86
57.3	6684.86
57.32	6785.17
57.34	6867.43
57.36	6990.66
57.38	6693.36
57.4	6627.64
57.42	6517.12
57.44	6085.64
57.46	6166.88
57.48	6488.15
57.5	6276.58
57.52	6009.31
57.54	6449.15
57.56	6440.39
57.58	6261.31
57.6	6330.62
57.62	6108.15
57.64	5749.52
57.66	5552.46
57.68	5704.89
57.7	5865.54
57.72	5820.17
57.74	5790.5
57.76	5810.71
57.78	5630.97
57.8	5473.82
57.82	5096.65
57.84	5285.26
57.86	5383.76
57.88	5180.77
57.9	5352.29
57.92	5373.86
57.94	5154
57.96	4844.37
57.98	4842.54
58	5198.07
58.02	5072.57
58.04	4906.6
58.06	4880.4
58.08	4620.66
58.1	4798.83
58.12	4971.78
58.14	4795.74
58.16	4686.97
58.18	4987.62
58.2	4845.25
58.22	4254.71
58.24	4283.26
58.26	4475
58.28	4514.03
58.3	4510.98
58.32	4370.98
58.34	4404.99
58.36	4304.06
58.38	4450.81
58.4	4658.09
58.42	4355.2
58.44	4058.15
58.46	4001.92
58.48	4400.37
58.5	4387.69
58.52	4165.79
58.54	3977.7
58.56	3763.89
58.58	3787.04
58.6	3749.09
58.62	3712.05
58.64	3997.87
58.66	4145.52
58.68	4012.05
58.7	4116.47
58.72	4134.43
58.74	4127.61
58.76	3954.3
58.78	3893.07
58.8	4101.7
58.82	3994.93
58.84	3862.92
58.86	3797.5
58.88	3828.3
58.9	3744.26
58.92	3833.14
58.94	3752.41
58.96	3604.81
58.98	3866.08
59	3652.64
59.02	3337.11
59.04	3350.78
59.06	3542.51
59.08	3596.94
59.1	3487.12
59.12	3204.6
59.14	3361.95
59.16	3544.07
59.18	3414.34
59.2	3384.95
59.22	3415.75
59.24	3679.3
59.26	3812.14
59.28	3620.07
59.3	3539.95
59.32	3547.92
59.34	3282.34
59.36	3266.93
59.38	3514.86
59.4	3535.82
59.42	3526.33
59.44	3575
59.46	3408.26
59.48	3224.35
59.5	3276.92
59.52	3273.09
59.54	3264.07
59.56	3273.75
59.58	3429.95
59.6	3304.84
59.62	3076.82
59.64	3303.61
59.66	3168.45
59.68	2951.18
59.7	3115.13
59.72	3301.74
59.74	3183.2
59.76	3562.5
59.78	3460.93
59.8	2786.11
59.82	2878.31
59.84	2999.45
59.86	3000.54
59.88	2948.39
59.9	2900.53
59.92	3090.91
59.94	3224.48
59.96	2983.12
[truncated: 502 more rows]

## Sheet: Supplementary Figure6
Blue						Green						Red
L			R			L			R			L			R
Wavelength	CD		Wavelength	CD		Wavelength	CD		Wavelength	CD		Wavelength	CD		Wavelength	CD
700	289.023		700	-334.252		700	533.767		700	-490.115		700	1702.28		700	-1366.81
699	296.305		699	-351.237		699	544.436		699	-499.898		699	1728.03		699	-1400.05
698	299.094		698	-351.348		698	546.885		698	-493.108		698	1765.33		698	-1414.17
697	285.421		697	-364.364		697	544.397		697	-508.268		697	1840.67		697	-1439.14
696	284.945		696	-364.337		696	549.186		696	-514.874		696	1839.79		696	-1483.04
695	280.125		695	-342.971		695	546.214		695	-520.237		695	1871.77		695	-1527.51
694	295.247		694	-351.179		694	537.37		694	-528.577		694	1901.25		694	-1559.21
693	321.472		693	-349.492		693	548.589		693	-524.861		693	1914.97		693	-1602.22
692	338.234		692	-352.97		692	560.64		692	-535.031		692	1950.53		692	-1652.99
691	348.985		691	-370.616		691	566.279		691	-545.683		691	2008.05		691	-1673.48
690	328.055		690	-386.83		690	590.511		690	-557.366		690	2056.73		690	-1718.32
689	318.909		689	-384.962		689	587.12		689	-563.682		689	2116.78		689	-1764.1
688	299.681		688	-395.835		688	607.313		688	-564.829		688	2158.54		688	-1805.91
687	294.828		687	-402.83		687	615.751		687	-559.634		687	2185.63		687	-1869.07
686	320.847		686	-409.496		686	631.126		686	-562.249		686	2212.48		686	-1923.7
685	316.803		685	-407.55		685	637.976		685	-578.661		685	2244.1		685	-1961.91
684	344.72		684	-408.227		684	640.933		684	-579.815		684	2275.87		684	-2012.3
683	347.521		683	-414.046		683	641.574		683	-570.707		683	2344.25		683	-2056.44
682	338.94		682	-405.111		682	648.983		682	-571.996		682	2382.07		682	-2102.4
681	344.576		681	-421.657		681	655.193		681	-571.505		681	2420.13		681	-2166.62
680	315.994		680	-411.365		680	670.281		680	-577.476		680	2466.99		680	-2220.98
679	311.873		679	-406.005		679	676.914		679	-580.04		679	2503.12		679	-2283.1
678	321.013		678	-405.697		678	665.642		678	-595.609		678	2547.37		678	-2336.73
677	320.487		677	-378.795		677	690.389		677	-608.841		677	2579.68		677	-2408.08
676	323.805		676	-377.056		676	692.737		676	-631.786		676	2620.8		676	-2486.56
675	339.735		675	-377.978		675	700.827		675	-648.719		675	2665.32		675	-2540.68
674	340.812		674	-390.279		674	700.704		674	-658.765		674	2763.42		674	-2629.09
673	361.829		673	-409.742		673	714.206		673	-655.342		673	2810.96		673	-2691.54
672	369.996		672	-431.21		672	713.713		672	-650.215		672	2850.12		672	-2753.12
671	368.441		671	-436.676		671	725.388		671	-685.285		671	2917.62		671	-2844.65
670	369.114		670	-435.55		670	736.918		670	-684.087		670	2959.63		670	-2918.72
669	357.513		669	-436.246		669	741.65		669	-685.614		669	3029.94		669	-3022.99
668	359.966		668	-418.755		668	753.336		668	-699.785		668	3116.22		668	-3135.99
667	369.628		667	-436.793		667	759.668		667	-672.878		667	3202.27		667	-3242.27
666	365.554		666	-445.457		666	779.949		666	-682.779		666	3261.77		666	-3386.28
665	371.694		665	-437.461		665	787.61		665	-703.339		665	3350.04		665	-3518.95
664	387.42		664	-455.064		664	796.57		664	-717.325		664	3392.62		664	-3652.69
663	363.118		663	-442.726		663	795.348		663	-746.52		663	3467.52		663	-3793.49
662	371.941		662	-444.366		662	820.432		662	-753.287		662	3582.12		662	-3935.83
661	367.656		661	-461.395		661	836.947		661	-768.591		661	3715.39		661	-4101.48
660	370.083		660	-473.858		660	851.197		660	-776.995		660	3853.24		660	-4258.78
659	393.131		659	-484.786		659	866.639		659	-782.788		659	3967.42		659	-4426.95
658	384.575		658	-503.776		658	868.703		658	-783.896		658	4062.1		658	-4612.92
657	394.912		657	-506.514		657	881.153		657	-779.676		657	4163.5		657	-4812.44
656	397.402		656	-502.667		656	894.279		656	-773.741		656	4272.08		656	-5025.56
655	411.357		655	-507.653		655	912.528		655	-784.111		655	4406.91		655	-5269.57
654	418.167		654	-508.326		654	929.735		654	-792.339		654	4549.19		654	-5524.24
653	422.95		653	-514.449		653	950.989		653	-815.298		653	4697.02		653	-5763.12
652	433.559		652	-534.608		652	961.641		652	-840.036		652	4830.67		652	-6073.01
651	426.419		651	-536.048		651	992.735		651	-860.73		651	4997.71		651	-6384
650	408.729		650	-543.468		650	1012.19		650	-891.243		650	5192.78		650	-6710.96
649	414.501		649	-561.723		649	1020.53		649	-902.955		649	5388.9		649	-7066.07
648	405.577		648	-560.217		648	1036.66		648	-910.032		648	5576.32		648	-7429.88
647	415.272		647	-569.945		647	1058.39		647	-921.096		647	5748.5		647	-7848.09
646	437.629		646	-582.392		646	1064.96		646	-940.59		646	5894.88		646	-8265.82
645	454.951		645	-590.398		645	1088.35		645	-945.852		645	6086.55		645	-8727.78
644	441.054		644	-587.804		644	1113.68		644	-952.143		644	6296.06		644	-9229.81
643	434.742		643	-581.779		643	1127.75		643	-971.375		643	6529.79		643	-9752.6
642	437.752		642	-578.421		642	1171.15		642	-989.167		642	6777.54		642	-10354.1
641	439.497		641	-579.356		641	1202.03		641	-1020.76		641	7035.77		641	-10998.4
640	429.261		640	-578.989		640	1228.15		640	-1055.03		640	7293.8		640	-11676
639	450.388		639	-598.282		639	1249.53		639	-1083.18		639	7550.94		639	-12391
638	461.954		638	-609.747		638	1267.77		638	-1102.51		638	7840.82		638	-13165
637	460.998		637	-620.2		637	1293.5		637	-1099.56		637	8145.58		637	-14032.6
636	482.446		636	-641.901		636	1314.68		636	-1111.93		636	8443.05		636	-14916.1
635	473.061		635	-641.889		635	1341.94		635	-1122.76		635	8770.46		635	-15833.4
634	475.866		634	-643.546		634	1352.47		634	-1157.96		634	9108.19		634	-16811.8
633	481.576		633	-650.437		633	1373.83		633	-1174.84		633	9429.56		633	-17800.6
632	472.806		632	-662.548		632	1410.65		632	-1193.71		632	9802.9		632	-18882.6
631	485.948		631	-671.338		631	1444.16		631	-1209.98		631	10197.6		631	-19961.9
630	483.802		630	-686.021		630	1484.3		630	-1218.12		630	10592.4		630	-21079.6
629	486.854		629	-688.234		629	1523.73		629	-1249.44		629	11011.7		629	-22141.5
628	499.189		628	-701.783		628	1563.31		628	-1277.57		628	11410		628	-23178.2
627	524.521		627	-707.598		627	1624.3		627	-1305.18		627	11824.1		627	-24176.4
626	532.424		626	-715.026		626	1679.37		626	-1327.42		626	12253.4		626	-25112.2
625	549.037		625	-732.204		625	1721.92		625	-1361.8		625	12666.2		625	-25961.4
624	550.237		624	-730.691		624	1765.09		624	-1401.36		624	13089.1		624	-26727.6
623	552.358		623	-749.591		623	1804.32		623	-1436.1		623	13525.2		623	-27401.7
622	540.974		622	-755.417		622	1841.55		622	-1479.63		622	13936		622	-27981
621	537.438		621	-770.3		621	1900.93		621	-1515.04		621	14362.4		621	-28476.8
620	534.162		620	-787.139		620	1951.88		620	-1541.39		620	14782.6		620	-28852.3
619	526.521		619	-789.057		619	2013.18		619	-1582.25		619	15193.4		619	-29228.1
618	558.068		618	-802.791		618	2082.13		618	-1621.94		618	15621.8		618	-29514
617	580.094		617	-807.489		617	2150.96		617	-1659.31		617	16019.8		617	-29759.2
616	588.894		616	-816.289		616	2220.56		616	-1698.51		616	16365.8		616	-29937.9
615	595.827		615	-831.201		615	2296.99		615	-1740.53		615	16710.6		615	-30078.1
614	594.585		614	-828.569		614	2366.31		614	-1774.12		614	17022.6		614	-30181.4
613	591.735		613	-842.333		613	2441.05		613	-1822.61		613	17303.9		613	-30240.6
612	596.562		612	-856.709		612	2519.89		612	-1867.44		612	17563.3		612	-30290.9
611	606.31		611	-878.251		611	2603.75		611	-1922.25		611	17786.2		611	-30332.3
610	612.378		610	-895.988		610	2687.84		610	-1990.02		610	17969.6		610	-30342.7
609	627.37		609	-908.774		609	2770.93		609	-2051.18		609	18161.5		609	-30335.4
608	648.78		608	-923.718		608	2882.78		608	-2121.74		608	18331.8		608	-30361.9
607	670.075		607	-924.796		607	2981.08		607	-2174.24		607	18511.1		607	-30372.9
606	675.349		606	-937.577		606	3090.06		606	-2227.92		606	18638.8		606	-30367.3
605	676.122		605	-949.046		605	3215.91		605	-2296.31		605	18790.5		605	-30397.8
604	678.174		604	-958.365		604	3335.77		604	-2359.32		604	18935.3		604	-30404.5
603	682.862		603	-976.765		603	3482.64		603	-2440.22		603	19048.8		603	-30423.1
602	701.288		602	-999.188		602	3631.33		602	-2518.73		602	19193.7		602	-30474.1
601	706.286		601	-1015.21		601	3781.94		601	-2594.35		601	19269.4		601	-30475.8
600	717.342		600	-1038.26		600	3954.95		600	-2688.1		600	19341.9		600	-30499.8
599	725.286		599	-1051.9		599	4122.55		599	-2783.2		599	19375		599	-30497.5
598	736.597		598	-1067.5		598	4314.97		598	-2895.23		598	19386.4		598	-30493.4
597	765.958		597	-1090.27		597	4535.29		597	-3019.99		597	19430.4		597	-30545
596	788.602		596	-1106.13		596	4751.29		596	-3139.04		596	19443		596	-30566.5
595	809.18		595	-1124.54		595	4992.55		595	-3263.96		595	19495.1		595	-30560.5
594	813.889		594	-1151.13		594	5248.29		594	-3395.1		594	19574.2		594	-30608.5
593	825.447		593	-1168.93		593	5516.93		593	-3540.73		593	19599.4		593	-30623.2
592	837.121		592	-1200.89		592	5820.76		592	-3703.39		592	19656.2		592	-30631.9
591	843.695		591	-1228.73		591	6133.74		591	-3877.97		591	19697.7		591	-30655.2
590	863.985		590	-1251.9		590	6472.06		590	-4055.77		590	19694.1		590	-30631.6
589	880.867		589	-1275.62		589	6833.99		589	-4235.08		589	19703.5		589	-30606.2
588	893.963		588	-1292.84		588	7205.65		588	-4433.52		588	19708.1		588	-30593.8
587	916.029		587	-1313.28		587	7625.56		587	-4648.83		587	19750		587	-30626.1
586	933.811		586	-1334.68		586	8065.72		586	-4886.97		586	19757.3		586	-30643.8
585	959.349		585	-1362.76		585	8531.28		585	-5143.45		585	19758.5		585	-30637
584	982.032		584	-1381.37		584	9033.13		584	-5416.93		584	19773		584	-30650.4
583	985.354		583	-1411.69		583	9575.33		583	-5701.34		583	19719.8		583	-30595.5
582	1011.28		582	-1440.84		582	10164		582	-6016.34		582	19709.5		582	-30548.9
581	1017.75		581	-1475.28		581	10830.5		581	-6378.77		581	19724.1		581	-30566.3
580	1038.1		580	-1502.61		580	11523.9		580	-6748.66		580	19689.4		580	-30557.1
579	1076.97		579	-1541.63		579	12260.6		579	-7160.97		579	19665.1		579	-30531.1
578	1099.24		578	-1580.01		578	13047.8		578	-7604.04		578	19656.5		578	-30553.4
577	1131.55		577	-1611.76		577	13865.9		577	-8067.73		577	19637		577	-30541.6
576	1154.31		576	-1659.6		576	14717.6		576	-8561.87		576	19616		576	-30502.1
575	1177.41		575	-1693.58		575	15628		575	-9092.68		575	19574.3		575	-30471.7
574	1206.54		574	-1728.98		574	16581.8		574	-9657.39		574	19545.6		574	-30467.3
573	1232.14		573	-1772.23		573	17550.5		573	-10240.5		573	19532.1		573	-30445.5
572	1263.32		572	-1814.54		572	18575.4		572	-10871.1		572	19514.7		572	-30445.3
571	1293.37		571	-1862.07		571	19623.6		571	-11531		571	19511.7		571	-30456.2
570	1328.77		570	-1911.93		570	20667.9		570	-12218.5		570	19491.1		570	-30395.6
569	1372.78		569	-1966.83		569	21680.3		569	-12906		569	19434.3		569	-30318
568	1408.29		568	-2020.68		568	22659.5		568	-13596.8		568	19398		568	-30212.1
567	1455.4		567	-2076.98		567	23622.7		567	-14283.5		567	19371.3		567	-30108.6
566	1499.64		566	-2138.12		566	24515.9		566	-14943.6		566	19291.8		566	-29931.5
565	1542.14		565	-2199.87		565	25346.6		565	-15564.5		565	19234.4		565	-29776
564	1596.88		564	-2268.53		564	26158.9		564	-16163.8		564	19175.9		564	-29633.5
563	1643.42		563	-2340.28		563	26872.6		563	-16730.8		563	19120.9		563	-29434.1
562	1691.53		562	-2406.93		562	27501.9		562	-17228.8		562	19042.2		562	-29197.1
561	1748.97		561	-2482.1		561	28078.4		561	-17690.2		561	18965.6		561	-28932
560	1801.47		560	-2555.27		560	28561.7		560	-18112.6		560	18894		560	-28599.9
559	1866.18		559	-2646.93		559	29055.4		559	-18525		559	18826.1		559	-28305.8
558	1933.14		558	-2738.19		558	29451.7		558	-18879.8		558	18700.3		558	-27951.5
557	2002.53		557	-2837.63		557	29777.6		557	-19194.7		557	18606.7		557	-27538.1
556	2074.51		556	-2949.51		556	30110.7		556	-19497.1		556	18503.8		556	-27148.2
555	2148.71		555	-3051.93		555	30325.6		555	-19728.3		555	18368.3		555	-26692.9
554	2235.77		554	-3172.7		554	30616.8		554	-20015.8		554	18292.1		554	-26308
553	2320.83		553	-3310.23		553	30912		553	-20284.4		553	18204.2		553	-25935.1
552	2415.53		552	-3432.96		552	31004.5		552	-20442.8		552	18016.4		552	-25431.3
551	2521.14		551	-3583.35		551	31226.7		551	-20684.1		551	17895.9		551	-25032.3
550	2617.31		550	-3728.88		550	31327.1		550	-20831.3		550	17731.8		550	-24552.2
549	2733.46		549	-3888.78		549	31394.4		549	-20973.9		549	17534.2		549	-24045.9
548	2866.7		548	-4076.19		548	31570.1		548	-21187.1		548	17410.7		548	-23631.9
547	3001.09		547	-4267.45		547	31659.7		547	-21345.4		547	17239.4		547	-23142.7
546	3136.01		546	-4467.69		546	31646.3		546	-21424.8		546	17013		546	-22595.4
545	3288.31		545	-4687.05		545	31750		545	-21598.2		545	16889.9		545	-22168.2
544	3443.09		544	-4912.36		544	31756.3		544	-21691.3		544	16696.1		544	-21654.8
543	3606.55		543	-5164.37		543	31789.3		543	-21785.7		543	16524.8		543	-21190.5
542	3805.86		542	-5451.58		542	31966.2		542	-21981.4		542	16435.1		542	-20805.5
541	4012.54		541	-5755.67		541	32055.7		541	-22109.1		541	16276.3		541	-20380.7
540	4224.08		540	-6067.56		540	32038.4		540	-22155.2		540	16072.2		540	-19896.9
539	4452.4		539	-6403.87		539	32000.2		539	-22195		539	15866.5		539	-19422
538	4735.02		538	-6820.23		538	32191.8		538	-22392		538	15757.6		538	-19070.9
537	4986.67		537	-7190.78		537	32045.1		537	-22343.8		537	15525.2		537	-18561.7
536	5282.22		536	-7636.02		536	32062.3		536	-22417.7		536	15365.7		536	-18165.4
535	5627.4		535	-8141.64		535	32181.3		535	-22539.3		535	15244.5		535	-17789.1
534	5957.09		534	-8631.99		534	31999.4		534	-22443.6		534	15011.8		534	-17277.3
533	6367.07		533	-9227.18		533	32136.3		533	-22553.5		533	14903.8		533	-16938.7
532	6808.04		532	-9862.11		532	32171.2		532	-22588.4		532	14761.1		532	-16537.5
531	7246.66		531	-10476.9		531	32054.2		531	-22537.2		531	14559.4		531	-16100.8
530	7771.75		530	-11200.3		530	32151.6		530	-22611		530	14450.4		530	-15782.6
529	8328.5		529	-11948.8		529	32117.6		529	-22606.7		529	14293		529	-15409.4
528	8946.95		528	-12760.6		528	32154.3		528	-22665.8		528	14168.6		528	-15087.2
527	9595.69		527	-13582		527	32149.6		527	-22660.9		527	14035.1		527	-14747.5
526	10276		526	-14405.2		526	32036.9		526	-22627.7		526	13866.5		526	-14387.6
525	11038		525	-15292.7		525	32010.9		525	-22631.6		525	13726.1		525	-14070.1
524	11893.7		524	-16234.7		524	32107.5		524	-22698		524	13631.1		524	-13797.1
523	12742.6		523	-17088.4		523	31932.7		523	-22613.9		523	13434.9		523	-13443.8
522	13738.8		522	-18067.4		522	32024.9		522	-22676.7		522	13338.2		522	-13191.2
521	14849.2		521	-19062.8		521	32042.6		521	-22694.8		521	13205.8		521	-12895.7
520	15923		520	-19949.9		520	31848.5		520	-22589		520	12993.2		520	-12551.2
519	17167.1		519	-20963.2		519	31943.9		519	-22668.7		519	12890.3		519	-12317.7
518	18367.5		518	-21843		518	31869.9		518	-22640		518	12745.8		518	-12038.6
517	19486.6		517	-22602.3		517	31748.7		517	-22566.5		517	12575.9		517	-11762.9
516	20619.3		516	-23351.5		516	31721		516	-22557.8		516	12457.1		516	-11538.7
515	21683.5		515	-24009.8		515	31657.2		515	-22511.1		515	12325.9		515	-11301.6
514	22736.5		514	-24624.8		514	31598.2		514	-22462.4		514	12192.3		514	-11078.8
513	23746		513	-25209.3		513	31596.6		513	-22438.8		513	12078.7		513	-10876.1
512	24685.9		512	-25705.4		512	31529.5		512	-22361.3		512	11942.2		512	-10660.2
511	25547.9		511	-26145.4		511	31456.2		511	-22262.6		511	11807.3		511	-10447.9
510	26177.5		510	-26402.3		510	31236.3		510	-22073.7		510	11632.4		510	-10208.3
509	26824		509	-26709.2		509	31120.2		509	-21936.5		509	11501.7		509	-10013.8
508	27366.4		508	-26949.9		508	30980.2		508	-21785.1		508	11370.2		508	-9825.45
507	27825.2		507	-27141.7		507	30817.2		507	-21604.3		507	11230.6		507	-9639.35
506	28279.3		506	-27365.3		506	30718.8		506	-21451.4		506	11118.9		506	-9480.97
505	28589.9		505	-27473.2		505	30499.5		505	-21217.5		505	10971.5		505	-9294.6
504	28899.8		504	-27627.6		504	30342.2		504	-21010.5		504	10849.4		504	-9135.25
503	29120.7		503	-27710.8		503	30110.9		503	-20761.9		503	10716.5		503	-8965.54
502	29366.8		502	-27850.4		502	29936.5		502	-20546.3		502	10606		502	-8820.34
501	29622.6		501	-28008		501	29787		501	-20348.9		501	10512		501	-8689.75
500	29645.7		500	-27967.3		500	29425.6		500	-20014.3		500	10348.2		500	-8511.85
499	29769.7		499	-28049.8		499	29188.7		499	-19768.2		499	10227.5		499	-8380.12
498	29857.3		498	-28089.1		498	28896.3		498	-19473.2		498	10097.3		498	-8235.51
497	29851		497	-28059		497	28532.6		497	-19139.6		497	9945.47		497	-8084.84
496	30018.6		496	-28188.5		496	28314.2		496	-18897.4		496	9855.25		496	-7976.38
495	30106.7		495	-28241.5		495	28015.7		495	-18602.1		495	9742.04		495	-7848.14
494	30160.4		494	-28281.6		494	27698.5		494	-18305.8		494	9622.61		494	-7722.93
493	30317.6		493	-28413		493	27462		493	-18056.4		493	9536.79		493	-7622.13
492	30511.7		492	-28575.5		492	27261.3		492	-17831.3		492	9466.82		492	-7532.47
491	30757.3		491	-28781.6		491	27103.5		491	-17637.8		491	9419.53		491	-7457.77
490	30853		490	-28869.1		490	26820.5		490	-17393.9		490	9326.06		490	-7359.1
489	30410.7		489	-28510.6		489	26124.3		489	-16917.2		489	9075.77		489	-7169.85
488	30104.2		488	-28295.1		488	25559.6		488	-16518.3		488	8876.98		488	-7020.73
487	29844.6		487	-28093.6		487	25006.5		487	-16113.1		487	8681.05		487	-6871.95
486	29719.8		486	-27995.2		486	24554.9		486	-15757.7		486	8532.28		486	-6751.18
485	30102.6		485	-28317		485	24487.7		485	-15622.6		485	8531.35		485	-6720.36
484	30359.2		484	-28509.4		484	24302.3		484	-15426.5		484	8489.52		484	-6657.59
483	30538.6		483	-28662.8		483	24085.6		483	-15227.6		483	8434.26		483	-6595.55
482	30691.2		482	-28787.5		482	23846.5		482	-15020.1		482	8369.47		482	-6529.13
481	30762.3		481	-28849.9		481	23550.4		481	-14788.9		481	8284.17		481	-6450.92
480	30762.2		480	-28858.4		480	23210.4		480	-14533.7		480	8183.12		480	-6365.04
479	30542.6		479	-28674.1		479	22718.5		479	-14202.2		479	8024.04		479	-6244.47
478	30022.2		478	-28255.4		478	22061.7		478	-13784.3		478	7795.95		478	-6092.3
477	29760.2		477	-28040.6		477	21585.3		477	-13456.1		477	7635.86		477	-5982.43
476	29670.1		476	-27940.9		476	21222.7		476	-13194.7		476	7521.2		476	-5898.34
475	29746.6		475	-27969.1		475	20972.1		475	-12986.8		475	7452.35		475	-5842.1
474	30153.4		474	-28253.1		474	20929.5		474	-12900		474	7470.2		474	-5832.99
473	30525.4		473	-28485.7		473	20859.9		473	-12800.3		473	7477.19		473	-5816.36
472	31056.8		472	-28851		472	20874.6		472	-12759.5		472	7518.79		472	-5821.93
471	30744.2		471	-28516.2		471	20422		471	-12478.1		471	7372.58		471	-5716.17
470	30419.5		470	-28205		470	19997.9		470	-12208.2		470	7225.23		470	-5623.61
469	30408		469	-28116.5		469	19732.8		469	-12022.7		469	7151.16		469	-5568.52
468	30043.8		468	-27705.4		468	19272.7		468	-11731.1		468	6996.74		468	-5465.57
467	30376.5		467	-27867.2		467	19220.8		467	-11651.8		467	7002.25		467	-5464.54
466	30563.9		466	-27854.1		466	19073.5		466	-11537.2		466	6975.89		466	-5431.9
465	29669.7		465	-27010.8		465	18393.1		465	-11146.5		465	6718.59		465	-5276.44
464	29016.6		464	-26377.8		464	17871.3		464	-10834.8		464	6519.07		464	-5161.89
463	28595.9		463	-25885.6		463	17464.7		463	-10579.1		463	6376.58		463	-5074.11
462	28577.3		462	-25698.7		462	17279.6		462	-10441.1		462	6328.75		462	-5041.97
461	28908.1		461	-25761.7		461	17273.8		461	-10400.9		461	6359.53		461	-5050.93
460	28765.6		460	-25440.8		460	17026.2		460	-10234.7		460	6290.18		460	-4997.77
459	28370.4		459	-24938.2		459	16669.1		459	-10014.2		459	6163.18		459	-4920.53
458	28057.1		458	-24479.8		458	16353.8		458	-9817.11		458	6054.24		458	-4855.57
457	27979.2		457	-24216.8		457	16180.1		457	-9688.33		457	6010.11		457	-4824.66
456	27983.8		456	-24009.3		456	16053.6		456	-9591.95		456	5985.22		456	-4805.72
455	27838.7		455	-23697.6		455	15861.8		455	-9463.11		455	5928.26		455	-4768.1
454	27582.3		454	-23304.4		454	15623.9		454	-9311.14		454	5849.63		454	-4718.66
453	27335.6		453	-22931.3		453	15402		453	-9171.01		453	5772.41		453	-4674.89
452	27253.4		452	-22662		452	15256.4		452	-9067.64		452	5730.97		452	-4651.52
451	27250.3		451	-22427.7		451	15144.7		451	-8984.06		451	5706.48		451	-4636.5
450	27138.8		450	-22117		450	14978.4		450	-8874.31		450	5660.06		450	-4608.77
449	27015.9		449	-21808		449	14822.6		449	-8770.79		449	5614.58		449	-4584.05
448	26404.3		448	-21183.4		448	14447.8		448	-8554.91		448	5465.39		448	-4497.83
447	25939.2		447	-20686.4		447	14159.3		447	-8382.33		447	5351.17		447	-4437.48
446	25660.6		446	-20303.7		446	13953.9		446	-8253.27		446	5277.43		446	-4397.15
445	25319.8		445	-19883.5		445	13721.6		445	-8110.72		445	5190.93		445	-4349.93
444	25364.7		444	-19723.1		444	13672.9		444	-8065.96		444	5187.9		444	-4355.23
443	25328.4		443	-19504.6		443	13582.3		443	-8000.3		443	5168.58		443	-4345.82
442	25131.5		442	-19193		442	13427.1		442	-7902.06		442	5113.97		442	-4320.11
441	24872.6		441	-18849.7		441	13249.8		441	-7793.15		441	5048.52		441	-4287.97
440	24638		440	-18548.4		440	13096.2		440	-7698.78		440	4990.78		440	-4260.71
439	24426.9		439	-18245.8		439	12944.3		439	-7603.76		439	4937.74		439	-4236.23
438	24223.6		438	-17966.1		438	12806.1		438	-7518.33		438	4889.76		438	-4214.21
437	23971.3		437	-17665.5		437	12649.4		437	-7422.28		437	4829.46		437	-4186.54
436	23664.4		436	-17335.7		436	12472		436	-7314.44		436	4761.07		436	-4152.42
435	23380.3		435	-17030.9		435	12308.8		435	-7216.07		435	4695.91		435	-4122.83
434	23097		434	-16732.7		434	12149.9		434	-7119.69		434	4631.92		434	-4094.03
433	22865.2		433	-16471.3		433	12016.1		433	-7037.53		433	4582.87		433	-4073.79
432	22684.9		432	-16247.4		432	11907.7		432	-6969.95		432	4544.71		432	-4061.05
431	22457.2		431	-16000.8		431	11783.6		431	-6892.13		431	4498.55		431	-4041.02
430	22222.8		430	-15758.6		430	11658.2		430	-6816.13		430	4451.67		430	-4020.96
429	21985.4		429	-15522.9		429	11536.8		429	-6742.96		429	4404.38		429	-4001.75
428	21751.6		428	-15295.9		428	11419.1		428	-6673.31		428	4358.15		428	-3983.9
427	21510		427	-15069.9		427	11303.7		427	-6602.59		427	4311.4		427	-3966.51
426	21236.9		426	-14825.5		426	11172.8		426	-6523.78		426	4260.05		426	-3945.11
425	20995.2		425	-14613.6		425	11062		425	-6457.89		425	4214.23		425	-3930.62
424	20750.5		424	-14401.3		424	10948.9		424	-6390.88		424	4167.93		424	-3914.22
423	20508		423	-14195.9		423	10838.1		423	-6325.96		423	4123.71		423	-3897.67
422	20280.1		422	-14005.2		422	10741.4		422	-6267.4		422	4083.67		422	-3884.92
421	20062		421	-13822.9		421	10650		421	-6212.29		421	4046.96		421	-3875.39
420	19868.7		420	-13661.3		420	10572.9		420	-6166.03		420	4016.54		420	-3870.01
419	19598.3		419	-13458.2		419	10462.1		419	-6101.75		419	3972.6		419	-3852.89
418	19279.6		418	-13228.5		418	10328.2		418	-6026.03		418	3915.28		418	-3829.05
417	19002.3		417	-13034.3		417	10220.4		417	-5963.74		417	3869.79		417	-3811.06
416	18707.9		416	-12834.8		416	10104.4		416	-5898.81		416	3820.93		416	-3792.81
415	18468.2		415	-12669.4		415	10014.2		415	-5847.51		415	3783.75		415	-3782.82
414	18281.8		414	-12537.3		414	9950.96		414	-5810.63		414	3760.02		414	-3782.03
413	18074.2		413	-12395.9		413	9877.78		413	-5769.86		413	3730.69		413	-3778.11
412	17841.3		412	-12240.5		412	9795.34		412	-5722.65		412	3696.97		412	-3770.17
411	17584		411	-12074		411	9701.71		411	-5670.62		411	3657.24		411	-3757.89
410	17335		410	-11919.7		410	9615.01		410	-5623.5		410	3620.08		410	-3748.48
409	17093.6		409	-11771.6		409	9531.59		409	-5578.93		409	3585.01		409	-3739.89
408	16850.4		408	-11625.4		408	9450.87		408	-5534.82		408	3550.41		408	-3731.71
407	16617.1		407	-11486.8		407	9374.38		407	-5493.93		407	3519.39		407	-3724.41
406	16390.9		406	-11353.9		406	9301.01		406	-5455.88		406	3490.93		406	-3718.72
405	16149.3		405	-11213.1		405	9221.22		405	-5415.44		405	3459.77		405	-3711.38
404	15933.7		404	-11091		404	9153.52		404	-5381.23		404	3434.39		404	-3707.11
403	15725.9		403	-10974.2		403	9090.24		403	-5349.2		403	3409.94		403	-3704.88
402	15509.1		402	-10854.7		402	9023.1		402	-5314.9		402	3383.65		402	-3701.53
401	15314.9		401	-10753.4		401	8968.95		401	-5288.68		401	3361.65		401	-3703.45
400	15121.2		400	-10652.1		400	8915.65		400	-5262.28		400	3341.61		400	-3704.91

## Sheet: Supplementary Figure11
R-CPF		L-CPL
Wavelength	Intensity	Wavelength	Intensity
400	649.1	400.2	551.2
400.2	644.8	400.4	537.8
400.4	636.2	400.6	533.9
400.6	630.7	400.8	535.3
400.8	634.1	401	535.1
401	633	401.2	543.6
401.2	619.6	401.4	534.7
401.4	626.2	401.6	526.4
401.6	631.6	401.8	539.1
401.8	631.8	402	532.3
402	634	402.2	530.5
402.2	631.9	402.4	536.5
402.4	630.4	402.6	545.3
402.6	633.9	402.8	544.9
402.8	631.9	403	533.4
403	632.7	403.2	530.6
403.2	638.8	403.4	533.3
403.4	635	403.6	527.1
403.6	640.7	403.8	518.2
403.8	639.2	404	518.5
404	639.9	404.2	523.8
404.2	649.8	404.4	530.8
404.4	662.2	404.6	528.7
404.6	661.1	404.8	530.9
404.8	663.8	405	524.8
405	666.8	405.2	538.3
405.2	655.6	405.4	536.2
405.4	666.1	405.6	524.6
405.6	658.9	405.8	525.3
405.8	667.8	406	534.3
406	653.4	406.2	521.1
406.2	659.5	406.4	524.1
406.4	672.6	406.6	524.5
406.6	680.1	406.8	528.6
406.8	683.1	407	526.2
407	669.6	407.2	529
407.2	668.4	407.4	515.2
407.4	670.3	407.6	523.8
407.6	677.2	407.8	515.7
407.8	674.9	408	520.9
408	680.9	408.2	513.1
408.2	678.6	408.4	509.8
408.4	677.8	408.6	513.6
408.6	678.9	408.8	507.5
408.8	673.8	409	497
409	672.9	409.2	503.1
409.2	677.6	409.4	498.7
409.4	676.1	409.6	499.4
409.6	681.4	409.8	503.2
409.8	670.6	410	494.7
410	685.5	410.2	507.8
410.2	679.6	410.4	517.4
410.4	681.4	410.6	516.9
410.6	676.4	410.8	528.5
410.8	677.3	411	527.4
411	680.5	411.2	533.5
411.2	686.2	411.4	528.2
411.4	694.2	411.6	524.9
411.6	690.3	411.8	507.7
411.8	688.8	412	513.2
412	681.3	412.2	513.8
412.2	685.2	412.4	523.1
412.4	682.7	412.6	528.2
412.6	691.1	412.8	523.2
412.8	694.2	413	528.1
413	702.3	413.2	523.5
413.2	703.8	413.4	517.7
413.4	715.9	413.6	525.4
413.6	711.9	413.8	532.6
413.8	706.7	414	539.3
414	709.8	414.2	539.3
414.2	703.5	414.4	537.7
414.4	711.9	414.6	524.1
414.6	716.6	414.8	533.3
414.8	714.3	415	542.1
415	713.8	415.2	548.3
415.2	720.1	415.4	551.6
415.4	738.2	415.6	552.1
415.6	742.5	415.8	563.2
415.8	762.7	416	565.4
416	762.4	416.2	567.9
416.2	784.7	416.4	577.5
416.4	801.5	416.6	588
416.6	814.1	416.8	590.7
416.8	821.6	417	597.7
417	819.8	417.2	606.9
417.2	825.3	417.4	619
417.4	839.3	417.6	617.3
417.6	851.2	417.8	615.1
417.8	841.3	418	619.9
418	843.1	418.2	619.1
418.2	835.7	418.4	619.1
418.4	829.7	418.6	610.4
418.6	830.2	418.8	621.4
418.8	836.5	419	612
419	835.8	419.2	605.4
419.2	827	419.4	618.3
419.4	832.4	419.6	627.7
419.6	845.4	419.8	630.2
419.8	849.1	420	622.5
420	850	420.2	637
420.2	861	420.4	636.4
420.4	857.8	420.6	644.3
420.6	858.5	420.8	640.5
420.8	871.3	421	650.4
421	870.6	421.2	660.1
421.2	866.6	421.4	666.3
421.4	860.2	421.6	667.3
421.6	853.8	421.8	659.6
421.8	855.9	422	662
422	866.2	422.2	651.7
422.2	864.4	422.4	666.1
422.4	874	422.6	666.6
422.6	871.8	422.8	666.7
422.8	876.3	423	671.4
423	891.2	423.2	674.5
423.2	892.6	423.4	688.2
423.4	903.1	423.6	692.8
423.6	904.2	423.8	695.4
423.8	920.3	424	690.1
424	921.8	424.2	691.6
424.2	924.1	424.4	705.4
424.4	923.4	424.6	712.3
424.6	932	424.8	715.5
424.8	932.6	425	710.4
425	933.3	425.2	719.7
425.2	935.2	425.4	729.1
425.4	949.1	425.6	737.8
425.6	956.4	425.8	739.3
425.8	954.9	426	749.8
426	964.1	426.2	756
426.2	977.3	426.4	757.3
426.4	988.8	426.6	758.6
426.6	1000	426.8	768.5
426.8	1001	427	774.6
427	1025	427.2	783.7
427.2	1037	427.4	799.1
427.4	1039	427.6	810.9
427.6	1052	427.8	821.8
427.8	1065	428	817.6
428	1084	428.2	822.8
428.2	1092	428.4	826.4
428.4	1099	428.6	842.7
428.6	1108	428.8	852.1
428.8	1109	429	852.6
429	1121	429.2	849.5
429.2	1121	429.4	866.8
429.4	1125	429.6	867.9
429.6	1142	429.8	883.4
429.8	1164	430	885.9
430	1178	430.2	892.7
430.2	1191	430.4	906.6
430.4	1206	430.6	927
430.6	1209	430.8	921.4
430.8	1207	431	937.9
431	1227	431.2	942.2
431.2	1241	431.4	948
431.4	1253	431.6	957.2
431.6	1276	431.8	968.5
431.8	1293	432	990.9
432	1314	432.2	993.6
432.2	1314	432.4	1013
432.4	1350	432.6	1011
432.6	1355	432.8	1013
432.8	1362	433	1019
433	1393	433.2	1027
433.2	1400	433.4	1048
433.4	1407	433.6	1063
433.6	1423	433.8	1076
433.8	1437	434	1086
434	1442	434.2	1089
434.2	1459	434.4	1128
434.4	1477	434.6	1110
434.6	1510	434.8	1134
434.8	1527	435	1145
435	1550	435.2	1158
435.2	1586	435.4	1167
435.4	1594	435.6	1173
435.6	1606	435.8	1163
435.8	1611	436	1186
436	1629	436.2	1212
436.2	1645	436.4	1220
436.4	1657	436.6	1223
436.6	1674	436.8	1228
436.8	1687	437	1241
437	1695	437.2	1262
437.2	1722	437.4	1283
437.4	1737	437.6	1305
437.6	1763	437.8	1314
437.8	1790	438	1298
438	1799	438.2	1302
438.2	1831	438.4	1334
438.4	1864	438.6	1344
438.6	1887	438.8	1364
438.8	1916	439	1392
439	1937	439.2	1398
439.2	1930	439.4	1416
439.4	1959	439.6	1431
439.6	1969	439.8	1435
439.8	2010	440	1447
440	2027	440.2	1451
440.2	2074	440.4	1470
440.4	2103	440.6	1480
440.6	2121	440.8	1508
440.8	2148	441	1523
441	2163	441.2	1546
441.2	2181	441.4	1551
441.4	2186	441.6	1571
441.6	2198	441.8	1593
441.8	2225	442	1594
442	2251	442.2	1602
442.2	2291	442.4	1613
442.4	2286	442.6	1633
442.6	2314	442.8	1652
442.8	2332	443	1653
443	2363	443.2	1688
443.2	2406	443.4	1718
443.4	2438	443.6	1724
443.6	2477	443.8	1740
443.8	2471	444	1764
444	2506	444.2	1797
444.2	2517	444.4	1804
444.4	2536	444.6	1808
444.6	2578	444.8	1837
444.8	2618	445	1843
445	2651	445.2	1871
445.2	2689	445.4	1888
445.4	2715	445.6	1919
445.6	2701	445.8	1924
445.8	2747	446	1944
446	2787	446.2	1966
446.2	2824	446.4	1988
446.4	2822	446.6	1990
446.6	2870	446.8	1990
446.8	2910	447	2013
447	2928	447.2	2027
447.2	2935	447.4	2050
447.4	2961	447.6	2081
447.6	3021	447.8	2077
447.8	3029	448	2092
448	3065	448.2	2105
448.2	3096	448.4	2130
448.4	3109	448.6	2148
448.6	3132	448.8	2158
448.8	3156	449	2185
449	3157	449.2	2194
449.2	3190	449.4	2223
449.4	3250	449.6	2252
449.6	3278	449.8	2263
449.8	3309	450	2287
450	3328	450.2	2294
450.2	3343	450.4	2305
450.4	3391	450.6	2329
450.6	3423	450.8	2354
450.8	3449	451	2373
451	3442	451.2	2393
451.2	3472	451.4	2414
451.4	3533	451.6	2423
451.6	3539	451.8	2435
451.8	3577	452	2428
452	3626	452.2	2447
452.2	3653	452.4	2454
452.4	3672	452.6	2465
452.6	3718	452.8	2490
452.8	3761	453	2520
453	3789	453.2	2538
453.2	3841	453.4	2542
453.4	3864	453.6	2545
453.6	3893	453.8	2581
453.8	3910	454	2598
454	3943	454.2	2624
454.2	3987	454.4	2630
454.4	4022	454.6	2646
454.6	4054	454.8	2671
454.8	4060	455	2691
455	4079	455.2	2720
455.2	4145	455.4	2740
455.4	4158	455.6	2755
455.6	4175	455.8	2783
455.8	4210	456	2827
456	4232	456.2	2845
456.2	4258	456.4	2855
456.4	4283	456.6	2882
456.6	4323	456.8	2901
456.8	4305	457	2901
457	4346	457.2	2904
457.2	4372	457.4	2928
457.4	4390	457.6	2952
457.6	4455	457.8	2978
457.8	4480	458	2983
458	4503	458.2	2994
458.2	4536	458.4	3043
458.4	4510	458.6	3044
458.6	4576	458.8	3058
458.8	4600	459	3081
459	4637	459.2	3097
459.2	4674	459.4	3123
459.4	4732	459.6	3132
459.6	4768	459.8	3142
459.8	4775	460	3159
460	4806	460.2	3194
460.2	4814	460.4	3199
460.4	4848	460.6	3216
460.6	4854	460.8	3225
460.8	4897	461	3221
461	4908	461.2	3253
461.2	4928	461.4	3267
461.4	4962	461.6	3305
461.6	4999	461.8	3287
461.8	5038	462	3313
462	5033	462.2	3345
462.2	5056	462.4	3338
462.4	5068	462.6	3341
462.6	5078	462.8	3377
462.8	5120	463	3380
463	5159	463.2	3383
463.2	5156	463.4	3399
463.4	5170	463.6	3439
463.6	5182	463.8	3437
463.8	5236	464	3484
464	5262	464.2	3511
464.2	5288	464.4	3547
464.4	5363	464.6	3548
464.6	5407	464.8	3566
464.8	5432	465	3565
465	5470	465.2	3575
465.2	5487	465.4	3576
465.4	5509	465.6	3611
465.6	5477	465.8	3649
465.8	5463	466	3649
466	5465	466.2	3657
466.2	5488	466.4	3678
466.4	5519	466.6	3696
466.6	5550	466.8	3698
466.8	5590	467	3703
467	5591	467.2	3712
467.2	5628	467.4	3713
467.4	5633	467.6	3732
467.6	5661	467.8	3742
467.8	5667	468	3789
468	5696	468.2	3806
468.2	5704	468.4	3813
468.4	5706	468.6	3825
468.6	5728	468.8	3824
468.8	5765	469	3827
469	5779	469.2	3843
469.2	5863	469.4	3870
469.4	5872	469.6	3916
469.6	5928	469.8	3933
469.8	5951	470	3953
470	5966	470.2	3952
470.2	5975	470.4	3974
470.4	6032	470.6	4001
470.6	6071	470.8	4003
470.8	6099	471	4012
471	6098	471.2	4036
471.2	6106	471.4	4032
471.4	6096	471.6	4046
471.6	6106	471.8	4057
471.8	6135	472	4056
472	6145	472.2	4092
472.2	6180	472.4	4097
472.4	6209	472.6	4111
472.6	6204	472.8	4087
472.8	6218	473	4082
473	6221	473.2	4105
473.2	6203	473.4	4109
473.4	6193	473.6	4107
473.6	6202	473.8	4082
473.8	6211	474	4102
474	6237	474.2	4108
474.2	6280	474.4	4113
474.4	6289	474.6	4091
474.6	6309	474.8	4087
474.8	6296	475	4128
475	6349	475.2	4144
475.2	6408	475.4	4151
475.4	6424	475.6	4168
475.6	6462	475.8	4188
475.8	6430	476	4198
476	6424	476.2	4175
476.2	6447	476.4	4193
476.4	6429	476.6	4175
476.6	6447	476.8	4193
476.8	6474	477	4226
477	6472	477.2	4201
477.2	6459	477.4	4201
477.4	6460	477.6	4228
477.6	6469	477.8	4212
477.8	6524	478	4203
478	6523	478.2	4246
478.2	6514	478.4	4217
478.4	6506	478.6	4232
478.6	6518	478.8	4266
478.8	6523	479	4259
479	6523	479.2	4255
479.2	6502	479.4	4220
479.4	6514	479.6	4229
479.6	6548	479.8	4244
479.8	6533	480	4231
480	6552	480.2	4218
480.2	6554	480.4	4233
480.4	6527	480.6	4220
480.6	6538	480.8	4224
480.8	6582	481	4212
481	6604	481.2	4210
481.2	6634	481.4	4230
481.4	6600	481.6	4243
481.6	6636	481.8	4252
481.8	6642	482	4240
482	6612	482.2	4254
482.2	6605	482.4	4252
482.4	6565	482.6	4229
482.6	6545	482.8	4252
482.8	6565	483	4272
483	6588	483.2	4235
483.2	6591	483.4	4234
483.4	6597	483.6	4229
483.6	6612	483.8	4219
483.8	6594	484	4221
484	6595	484.2	4183
484.2	6617	484.4	4167
484.4	6644	484.6	4184
484.6	6620	484.8	4180
484.8	6639	485	4203
485	6641	485.2	4190
485.2	6637	485.4	4201
485.4	6620	485.6	4173
485.6	6627	485.8	4151
485.8	6651	486	4133
486	6674	486.2	4141
486.2	6680	486.4	4123
486.4	6665	486.6	4123
486.6	6659	486.8	4103
486.8	6669	487	4082
487	6655	487.2	4091
487.2	6647	487.4	4074
487.4	6688	487.6	4090
487.6	6692	487.8	4086
487.8	6669	488	4086
488	6636	488.2	4120
488.2	6630	488.4	4098
488.4	6648	488.6	4104
488.6	6631	488.8	4089
488.8	6639	489	4066
489	6648	489.2	4070
489.2	6660	489.4	4072
489.4	6654	489.6	4055
489.6	6665	489.8	4082
489.8	6634	490	4061
490	6600	490.2	4039
490.2	6621	490.4	4038
490.4	6616	490.6	4019
490.6	6620	490.8	4021
490.8	6597	491	4027
491	6585	491.2	4032
491.2	6561	491.4	4022
491.4	6540	491.6	3991
491.6	6561	491.8	3969
491.8	6536	492	3974
492	6537	492.2	3966
492.2	6554	492.4	3957
492.4	6507	492.6	3946
492.6	6484	492.8	3943
492.8	6521	493	3940
493	6549	493.2	3939
493.2	6517	493.4	3948
493.4	6505	493.6	3912
493.6	6484	493.8	3892
493.8	6498	494	3910
494	6526	494.2	3930
494.2	6539	494.4	3920
494.4	6501	494.6	3914
494.6	6522	494.8	3912
494.8	6529	495	3899
495	6521	495.2	3924
495.2	6502	495.4	3924
495.4	6489	495.6	3910
495.6	6474	495.8	3915
495.8	6478	496	3873
496	6454	496.2	3853
496.2	6448	496.4	3845
496.4	6437	496.6	3846
496.6	6447	496.8	3850
496.8	6424	497	3820
497	6405	497.2	3837
497.2	6442	497.4	3837
497.4	6426	497.6	3815
497.6	6442	497.8	3789
497.8	6441	498	3801
498	6417	498.2	3795
498.2	6369	498.4	3823
498.4	6380	498.6	3819
498.6	6363	498.8	3819
498.8	6366	499	3779
499	6370	499.2	3783
499.2	6360	499.4	3797
499.4	6341	499.6	3795
499.6	6327	499.8	3802
499.8	6336	500	3791
500	6335	500.2	3777
500.2	6326	500.4	3763
500.4	6310	500.6	3749
500.6	6352	500.8	3761
500.8	6302	501	3738
501	6242	501.2	3741
501.2	6244	501.4	3727
501.4	6222	501.6	3717
501.6	6246	501.8	3729
501.8	6296	502	3716
502	6227	502.2	3684
502.2	6221	502.4	3630
502.4	6152	502.6	3650
502.6	6119	502.8	3633
502.8	6085	503	3644
503	6091	503.2	3660
503.2	6096	503.4	3643
503.4	6080	503.6	3662
503.6	6075	503.8	3638
503.8	6044	504	3647
504	6049	504.2	3620
504.2	6034	504.4	3632
504.4	6035	504.6	3629
504.6	6020	504.8	3613
504.8	6033	505	3599
505	6005	505.2	3575
505.2	6012	505.4	3573
505.4	6011	505.6	3552
505.6	6031	505.8	3556
505.8	6014	506	3569
506	5977	506.2	3555
506.2	5992	506.4	3554
506.4	5999	506.6	3566
506.6	6002	506.8	3548
506.8	5958	507	3543
507	5958	507.2	3553
507.2	5915	507.4	3530
507.4	5911	507.6	3523
507.6	5869	507.8	3533
507.8	5873	508	3493
508	5881	508.2	3467
508.2	5847	508.4	3480
508.4	5862	508.6	3483
508.6	5864	508.8	3464
508.8	5878	509	3462
509	5881	509.2	3467
509.2	5881	509.4	3430
509.4	5859	509.6	3427
509.6	5827	509.8	3425
509.8	5812	510	3392
510	5805	510.2	3417
510.2	5820	510.4	3431
510.4	5815	510.6	3422
510.6	5784	510.8	3403
510.8	5782	511	3411
511	5771	511.2	3353
511.2	5800	511.4	3382
511.4	5779	511.6	3390
511.6	5744	511.8	3382
511.8	5743	512	3373
512	5738	512.2	3340
512.2	5730	512.4	3325
512.4	5721	512.6	3329
512.6	5716	512.8	3305
512.8	5730	513	3338
513	5698	513.2	3354
513.2	5648	513.4	3364
513.4	5643	513.6	3337
513.6	5626	513.8	3340
513.8	5616	514	3360
514	5607	514.2	3325
514.2	5647	514.4	3327
514.4	5620	514.6	3301
514.6	5608	514.8	3300
514.8	5595	515	3306
515	5617	515.2	3296
515.2	5569	515.4	3291
515.4	5586	515.6	3277
515.6	5558	515.8	3261
515.8	5574	516	3245
516	5553	516.2	3235
516.2	5548	516.4	3254
516.4	5516	516.6	3233
516.6	5501	516.8	3224
516.8	5506	517	3208
517	5483	517.2	3260
517.2	5471	517.4	3252
517.4	5487	517.6	3275
517.6	5477	517.8	3284
517.8	5441	518	3239
518	5439	518.2	3209
518.2	5451	518.4	3218
518.4	5434	518.6	3222
518.6	5432	518.8	3226
518.8	5449	519	3199
519	5427	519.2	3232
519.2	5435	519.4	3227
519.4	5422	519.6	3209
519.6	5385	519.8	3185
519.8	5396	520	3197
520	5348	520.2	3201
520.2	5376	520.4	3190
520.4	5366	520.6	3190
520.6	5349	520.8	3162
520.8	5338	521	3150
521	5341	521.2	3162
521.2	5365	521.4	3146
521.4	5338	521.6	3130
521.6	5347	521.8	3140
521.8	5328	522	3128
522	5329	522.2	3142
522.2	5358	522.4	3128
522.4	5355	522.6	3109
522.6	5335	522.8	3109
522.8	5321	523	3139
523	5305	523.2	3135
523.2	5303	523.4	3155
523.4	5271	523.6	3163
523.6	5284	523.8	3133
523.8	5270	524	3109
524	5264	524.2	3113
524.2	5213	524.4	3090
524.4	5225	524.6	3075
524.6	5253	524.8	3072
524.8	5204	525	3068
525	5198	525.2	3098
525.2	5174	525.4	3095
525.4	5151	525.6	3106
525.6	5141	525.8	3108
525.8	5162	526	3112
526	5144	526.2	3083
526.2	5188	526.4	3072
526.4	5181	526.6	3058
526.6	5132	526.8	3069
526.8	5137	527	3085
527	5134	527.2	3063
527.2	5136	527.4	3042
527.4	5101	527.6	3057
527.6	5072	527.8	3024
527.8	5072	528	3027
528	5092	528.2	3019
528.2	5091	528.4	3008
528.4	5081	528.6	3020
528.6	5119	528.8	3020
528.8	5112	529	2993
529	5123	529.2	2986
529.2	5071	529.4	2981
529.4	5050	529.6	2991
529.6	5019	529.8	2996
529.8	5003	530	3021
530	5023	530.2	2994
530.2	5013	530.4	2980
530.4	5031	530.6	2977
530.6	5033	530.8	2984
530.8	5023	531	2954
531	5047	531.2	2970
531.2	5006	531.4	2952
531.4	5004	531.6	2948
531.6	5003	531.8	2928
531.8	4979	532	2947
532	4991	532.2	2980
532.2	4989	532.4	2965
532.4	4990	532.6	2974
532.6	4956	532.8	2971
532.8	4969	533	2965
533	4974	533.2	2922
533.2	4971	533.4	2940
533.4	4952	533.6	2947
533.6	4939	533.8	2933
533.8	4882	534	2922
534	4857	534.2	2930
534.2	4922	534.4	2909
534.4	4946	534.6	2891
534.6	4908	534.8	2903
534.8	4934	535	2893
535	4925	535.2	2886
535.2	4928	535.4	2876
535.4	4917	535.6	2871
535.6	4881	535.8	2880
535.8	4890	536	2859
536	4896	536.2	2889
536.2	4887	536.4	2884
536.4	4835	536.6	2902
536.6	4818	536.8	2884
536.8	4848	537	2864
537	4875	537.2	2880
537.2	4901	537.4	2885
537.4	4887	537.6	2876
537.6	4871	537.8	2860
537.8	4825	538	2881
538	4831	538.2	2864
538.2	4843	538.4	2891
538.4	4824	538.6	2850
538.6	4814	538.8	2846
538.8	4800	539	2841
539	4801	539.2	2854
539.2	4810	539.4	2858
539.4	4839	539.6	2831
539.6	4820	539.8	2842
539.8	4813	540	2808
540	4847	540.2	2817
540.2	4830	540.4	2816
540.4	4804	540.6	2819
540.6	4828	540.8	2823
540.8	4821	541	2809
541	4832	541.2	2812
541.2	4783	541.4	2794
541.4	4786	541.6	2810
541.6	4763	541.8	2806
541.8	4800	542	2818
542	4819	542.2	2834
542.2	4771	542.4	2824
542.4	4756	542.6	2825
542.6	4762	542.8	2814
542.8	4729	543	2809
543	4715	543.2	2800
543.2	4696	543.4	2774
543.4	4719	543.6	2797
543.6	4746	543.8	2808
543.8	4725	544	2780
544	4757	544.2	2752
544.2	4768	544.4	2749
544.4	4783	544.6	2760
544.6	4757	544.8	2747
544.8	4758	545	2727
545	4752	545.2	2760
545.2	4744	545.4	2725
545.4	4701	545.6	2729
545.6	4675	545.8	2736
545.8	4628	546	2760
546	4637	546.2	2753
546.2	4633	546.4	2780
546.4	4678	546.6	2788
546.6	4675	546.8	2784
546.8	4701	547	2773
547	4690	547.2	2777
547.2	4669	547.4	2798
547.4	4640	547.6	2809
547.6	4667	547.8	2807
547.8	4659	548	2794
548	4665	548.2	2782
548.2	4635	548.4	2748
548.4	4631	548.6	2732
548.6	4602	548.8	2722
548.8	4592	549	2719
549	4597	549.2	2673
549.2	4631	549.4	2707
549.4	4638	549.6	2689
549.6	4615	549.8	2708
549.8	4649	550	2740
550	4670	550.2	2729
550.2	4598	550.4	2729
550.4	4601	550.6	2734
550.6	4587	550.8	2731
550.8	4611	551	2734
551	4592	551.2	2701
551.2	4574	551.4	2706
551.4	4604	551.6	2698
551.6	4598	551.8	2692
551.8	4612	552	2686
552	4590	552.2	2726
552.2	4615	552.4	2706
552.4	4628	552.6	2712
552.6	4605	552.8	2701
552.8	4624	553	2694
553	4598	553.2	2678
553.2	4589	553.4	2675
553.4	4595	553.6	2677
553.6	4563	553.8	2688
553.8	4581	554	2658
554	4559	554.2	2640
554.2	4564	554.4	2665
554.4	4565	554.6	2659
554.6	4560	554.8	2689
554.8	4559	555	2673
555	4517	555.2	2638
555.2	4537	555.4	2645
555.4	4488	555.6	2669
555.6	4521	555.8	2644
555.8	4505	556	2663
556	4491	556.2	2642
556.2	4511	556.4	2660
556.4	4532	556.6	2654
556.6	4522	556.8	2666
556.8	4492	557	2656
557	4454	557.2	2670
557.2	4447	557.4	2662
557.4	4455	557.6	2641
557.6	4488	557.8	2652
557.8	4498	558	2639
558	4496	558.2	2656
558.2	4473	558.4	2674
558.4	4493	558.6	2657
558.6	4494	558.8	2628
558.8	4492	559	2651
559	4480	559.2	2664
559.2	4494	559.4	2667
559.4	4518	559.6	2665
559.6	4568	559.8	2658
559.8	4566	560	2669
560	4521	560.2	2650
560.2	4504	560.4	2639
560.4	4536	560.6	2619
560.6	4545	560.8	2645
560.8	4597	561	2609
561	4553	561.2	2633
561.2	4549	561.4	2637
561.4	4518	561.6	2627
561.6	4480	561.8	2653
561.8	4477	562	2644
562	4493	562.2	2623
562.2	4505	562.4	2625
562.4	4486	562.6	2601
562.6	4444	562.8	2594
562.8	4456	563	2592
563	4430	563.2	2600
563.2	4421	563.4	2579
563.4	4425	563.6	2578
563.6	4401	563.8	2582
563.8	4411	564	2576
564	4399	564.2	2558
564.2	4415	564.4	2583
564.4	4430	564.6	2552
564.6	4457	564.8	2558
564.8	4414	565	2536
565	4427	565.2	2550
565.2	4398	565.4	2578
565.4	4395	565.6	2571
565.6	4404	565.8	2547
565.8	4383	566	2562
566	4418	566.2	2588
566.2	4398	566.4	2564
566.4	4451	566.6	2570
566.6	4434	566.8	2591
566.8	4431	567	2599
567	4442	567.2	2569
567.2	4412	567.4	2552
567.4	4391	567.6	2546
567.6	4385	567.8	2547
567.8	4388	568	2541
568	4382	568.2	2555
568.2	4383	568.4	2556
568.4	4338	568.6	2553
568.6	4340	568.8	2523
568.8	4368	569	2524
569	4364	569.2	2531
569.2	4358	569.4	2514
569.4	4375	569.6	2524
569.6	4393	569.8	2556
569.8	4418	570	2559
570	4373	570.2	2536
570.2	4402	570.4	2530
570.4	4430	570.6	2517
570.6	4434	570.8	2527
570.8	4415	571	2513
571	4432	571.2	2527
571.2	4383	571.4	2573
571.4	4412	571.6	2562
571.6	4401	571.8	2537
571.8	4412	572	2539
572	4412	572.2	2539
572.2	4390	572.4	2525
572.4	4378	572.6	2520
572.6	4371	572.8	2525
572.8	4337	573	2529
573	4362	573.2	2517
573.2	4347	573.4	2480
573.4	4331	573.6	2483
573.6	4321	573.8	2506
573.8	4358	574	2517
574	4377	574.2	2511
574.2	4370	574.4	2482
574.4	4358	574.6	2453
574.6	4348	574.8	2508
574.8	4377	575	2496
575	4332	575.2	2479
575.2	4324	575.4	2466
575.4	4328	575.6	2484
575.6	4341	575.8	2504
575.8	4351	576	2511
576	4364	576.2	2497
576.2	4375	576.4	2476
576.4	4386	576.6	2514
576.6	4366	576.8	2507
576.8	4367	577	2492
577	4360	577.2	2511
577.2	4374	577.4	2489
577.4	4341	577.6	2487
577.6	4357	577.8	2492
577.8	4385	578	2483
578	4330	578.2	2487
578.2	4342	578.4	2488
578.4	4353	578.6	2479
578.6	4388	578.8	2464
578.8	4360	579	2478
579	4347	579.2	2510
579.2	4325	579.4	2480
579.4	4342	579.6	2481
579.6	4331	579.8	2492
579.8	4358	580	2481
580	4316	580.2	2472
580.2	4351	580.4	2471
580.4	4370	580.6	2472
580.6	4365	580.8	2494
580.8	4356	581	2478
581	4334	581.2	2468
581.2	4342	581.4	2461
581.4	4347	581.6	2457
581.6	4344	581.8	2441
581.8	4341	582	2451
582	4301	582.2	2475
582.2	4253	582.4	2462
582.4	4263	582.6	2436
582.6	4268	582.8	2468
582.8	4271	583	2449
583	4299	583.2	2453
583.2	4280	583.4	2451
583.4	4296	583.6	2451
583.6	4308	583.8	2437
583.8	4334	584	2421
584	4311	584.2	2383
584.2	4297	584.4	2363
584.4	4249	584.6	2383
584.6	4255	584.8	2360
584.8	4236	585	2375
585	4220	585.2	2386
585.2	4215	585.4	2367
585.4	4230	585.6	2385
585.6	4256	585.8	2394
585.8	4251	586	2386
586	4248	586.2	2410
586.2	4240	586.4	2409
586.4	4258	586.6	2414
586.6	4272	586.8	2385
586.8	4295	587	2403
587	4291	587.2	2404
587.2	4287	587.4	2402
587.4	4262	587.6	2414
587.6	4220	587.8	2440
587.8	4218	588	2448
588	4196	588.2	2417
588.2	4175	588.4	2404
588.4	4211	588.6	2413
588.6	4201	588.8	2415
588.8	4196	589	2456
589	4174	589.2	2450
589.2	4166	589.4	2422
589.4	4182	589.6	2401
589.6	4188	589.8	2392
589.8	4206	590	2392
590	4200	590.2	2371
590.2	4198	590.4	2387
590.4	4187	590.6	2374
590.6	4205	590.8	2384
590.8	4192	591	2410
591	4205	591.2	2385
591.2	4188	591.4	2385
591.4	4145	591.6	2404
591.6	4159	591.8	2388
591.8	4200	592	2387
592	4162	592.2	2374
592.2	4182	592.4	2360
592.4	4233	592.6	2341
592.6	4197	592.8	2362
592.8	4217	593	2360
593	4222	593.2	2377
593.2	4180	593.4	2379
593.4	4195	593.6	2378
593.6	4202	593.8	2371
593.8	4200	594	2356
594	4202	594.2	2356
594.2	4158	594.4	2333
594.4	4157	594.6	2332
594.6	4183	594.8	2340
594.8	4173	595	2345
595	4142	595.2	2336
595.2	4113	595.4	2327
595.4	4141	595.6	2337
595.6	4125	595.8	2330
595.8	4110	596	2322
596	4114	596.2	2363
596.2	4149	596.4	2367
596.4	4149	596.6	2348
596.6	4123	596.8	2337
596.8	4113	597	2303
597	4138	597.2	2311
597.2	4140	597.4	2286
597.4	4147	597.6	2261
597.6	4161	597.8	2270
597.8	4154	598	2271
598	4082	598.2	2289
598.2	4105	598.4	2298
598.4	4144	598.6	2310
598.6	4180	598.8	2301
598.8	4158	599	2318
599	4128	599.2	2298
599.2	4096	599.4	2273
599.4	4066	599.6	2260
599.6	4087	599.8	2286
599.8	4085	600	2255
600	4044	600.2	2273
600.2	4042	600.4	2257
600.4	4079	600.6	2277
600.6	4041	600.8	2275
600.8	4093	601	2286
601	4073	601.2	2278
601.2	4077	601.4	2292
601.4	4062	601.6	2282
601.6	4105	601.8	2266
601.8	4069	602	2246
602	4094	602.2	2243
602.2	4103	602.4	2241
602.4	4055	602.6	2253
602.6	4051	602.8	2225
602.8	3999	603	2236
603	3946	603.2	2238
603.2	3993	603.4	2256
603.4	3999	603.6	2251
603.6	4025	603.8	2256
603.8	4053	604	2233
604	4026	604.2	2231
604.2	3939	604.4	2227
604.4	3966	604.6	2226
604.6	3940	604.8	2218
604.8	3974	605	2237
605	3993	605.2	2226
605.2	4015	605.4	2224
605.4	3971	605.6	2201
605.6	3884	605.8	2184
605.8	3924	606	2183
606	3935	606.2	2199
606.2	3961	606.4	2226
606.4	3969	606.6	2226
606.6	3947	606.8	2222
606.8	3918	607	2234
607	3879	607.2	2249
607.2	3906	607.4	2230
607.4	3916	607.6	2234
607.6	3901	607.8	2237
607.8	3913	608	2229
608	3894	608.2	2196
608.2	3920	608.4	2181
608.4	3909	608.6	2169
608.6	3889	608.8	2196
608.8	3943	609	2187
609	3955	609.2	2158
609.2	3943	609.4	2158
609.4	3957	609.6	2157
609.6	3892	609.8	2193
609.8	3881	610	2170
610	3879	610.2	2162
610.2	3900	610.4	2163
610.4	3859	610.6	2149
610.6	3861	610.8	2178
610.8	3883	611	2186
611	3853	611.2	2186
611.2	3847	611.4	2176
611.4	3820	611.6	2174
611.6	3823	611.8	2151
611.8	3824	612	2127
612	3801	612.2	2117
612.2	3819	612.4	2133
612.4	3804	612.6	2155
612.6	3777	612.8	2125
612.8	3804	613	2140
613	3766	613.2	2096
613.2	3753	613.4	2068
613.4	3772	613.6	2082
613.6	3772	613.8	2108
613.8	3792	614	2108
614	3824	614.2	2087
614.2	3786	614.4	2057
614.4	3770	614.6	2062
614.6	3808	614.8	2060
614.8	3792	615	2118
615	3782	615.2	2109
615.2	3759	615.4	2106
615.4	3790	615.6	2139
615.6	3796	615.8	2126
615.8	3830	616	2082
616	3797	616.2	2080
616.2	3772	616.4	2064
616.4	3807	616.6	2061
616.6	3794	616.8	2050
616.8	3794	617	2026
617	3820	617.2	2053
617.2	3829	617.4	2058
617.4	3791	617.6	2068
617.6	3752	617.8	2036
617.8	3741	618	2024
618	3701	618.2	2018
618.2	3662	618.4	2038
618.4	3671	618.6	2040
618.6	3688	618.8	1998
618.8	3695	619	2021
619	3678	619.2	2072
619.2	3698	619.4	2075
619.4	3728	619.6	2082
619.6	3688	619.8	2062
619.8	3719	620	2061
620	3684	620.2	2040
620.2	3694	620.4	2025
620.4	3676	620.6	2056
620.6	3675	620.8	2064
620.8	3642	621	2040
621	3714	621.2	2044
621.2	3698	621.4	2033
621.4	3684	621.6	2050
621.6	3649	621.8	2009
621.8	3655	622	1982
622	3688	622.2	1976
622.2	3660	622.4	1974
622.4	3630	622.6	1952
622.6	3614	622.8	1920
622.8	3594	623	1926
623	3595	623.2	1960
623.2	3581	623.4	1958
623.4	3566	623.6	1958
623.6	3544	623.8	1911
623.8	3561	624	1940
624	3549	624.2	1942
624.2	3542	624.4	1947
624.4	3550	624.6	1955
624.6	3582	624.8	1947
624.8	3562	625	1955
625	3546	625.2	1961
625.2	3568	625.4	1961
625.4	3545	625.6	1949
625.6	3562	625.8	1927
625.8	3551	626	1916
626	3542	626.2	1914
626.2	3483	626.4	1911
626.4	3481	626.6	1886
626.6	3463	626.8	1867
626.8	3498	627	1836
627	3490	627.2	1836
627.2	3487	627.4	1839
627.4	3549	627.6	1889
627.6	3493	627.8	1917
627.8	3446	628	1897
628	3456	628.2	1871
628.2	3499	628.4	1877
628.4	3483	628.6	1869
628.6	3463	628.8	1876
628.8	3472	629	1881
629	3429	629.2	1869
629.2	3434	629.4	1888
629.4	3429	629.6	1841
629.6	3395	629.8	1905
629.8	3409	630	1922
630	3418	630.2	1894
630.2	3432	630.4	1865
630.4	3401	630.6	1857
630.6	3432	630.8	1846
630.8	3411	631	1830
631	3431	631.2	1822
631.2	3448	631.4	1846
631.4	3438	631.6	1833
631.6	3421	631.8	1823
631.8	3393	632	1814
632	3400	632.2	1792
632.2	3353	632.4	1782
632.4	3315	632.6	1753
632.6	3329	632.8	1765
632.8	3311	633	1778
633	3294	633.2	1728
633.2	3277	633.4	1763
633.4	3281	633.6	1743
633.6	3291	633.8	1740
633.8	3342	634	1779
634	3346	634.2	1769
634.2	3375	634.4	1796
634.4	3359	634.6	1782
634.6	3347	634.8	1735
634.8	3324	635	1749
635	3345	635.2	1728
635.2	3311	635.4	1727
635.4	3283	635.6	1730
635.6	3261	635.8	1762
635.8	3251	636	1750
636	3279	636.2	1745
636.2	3249	636.4	1733
636.4	3244	636.6	1758
636.6	3255	636.8	1766
636.8	3228	637	1747
637	3209	637.2	1729
637.2	3192	637.4	1705
637.4	3192	637.6	1706
637.6	3217	637.8	1712
637.8	3180	638	1708
638	3178	638.2	1707
638.2	3160	638.4	1704
638.4	3158	638.6	1750
638.6	3136	638.8	1724
638.8	3136	639	1703
639	3145	639.2	1688
639.2	3160	639.4	1629
639.4	3140	639.6	1636
639.6	3147	639.8	1661
639.8	3196	640	1702
640	3177	640.2	1684
640.2	3121	640.4	1659
640.4	3135	640.6	1653
640.6	3152	640.8	1653
640.8	3184	641	1664
641	3129	641.2	1659
641.2	3131	641.4	1656
641.4	3078	641.6	1622
641.6	3120	641.8	1622
641.8	3106	642	1594
642	3091	642.2	1616
642.2	3120	642.4	1602
642.4	3082	642.6	1597
642.6	3031	642.8	1602
642.8	3089	643	1591
643	3101	643.2	1583
643.2	3055	643.4	1580
643.4	3065	643.6	1591
643.6	3057	643.8	1628
643.8	3014	644	1636
644	3058	644.2	1634
644.2	3044	644.4	1611
644.4	3052	644.6	1630
644.6	2993	644.8	1606
644.8	3010	645	1590
645	3031	645.2	1579
645.2	3024	645.4	1545
645.4	3002	645.6	1575
645.6	3002	645.8	1607
645.8	2990	646	1585
646	2968	646.2	1551
646.2	2976	646.4	1531
646.4	2888	646.6	1542
646.6	2894	646.8	1507
646.8	2941	647	1541
647	2930	647.2	1540
647.2	2929	647.4	1515
647.4	2930	647.6	1519
647.6	2957	647.8	1502
647.8	2979	648	1543
648	2872	648.2	1534
648.2	2872	648.4	1509
648.4	2884	648.6	1489
648.6	2928	648.8	1520
648.8	2966	649	1530
649	2937	649.2	1560
649.2	2920	649.4	1530
649.4	2912	649.6	1536
649.6	2861	649.8	1516
649.8	2833	650	1549
650	2768	650.2	1556
650.2	2792	650.4	1546
650.4	2791	650.6	1487
650.6	2810	650.8	1463
650.8	2814	651	1516
651	2783	651.2	1517
651.2	2818	651.4	1506
651.4	2849	651.6	1486
651.6	2854	651.8	1465
651.8	2888	652	1446
652	2860	652.2	1441
652.2	2841	652.4	1458
652.4	2806	652.6	1466
652.6	2806	652.8	1423
652.8	2775	653	1461
653	2775	653.2	1466
653.2	2839	653.4	1437
653.4	2848	653.6	1473
653.6	2862	653.8	1484
653.8	2830	654	1516
654	2847	654.2	1520
654.2	2761	654.4	1504
654.4	2729	654.6	1507
654.6	2732	654.8	1511
654.8	2693	655	1479
655	2716	655.2	1474
655.2	2711	655.4	1476
655.4	2674	655.6	1452
655.6	2653	655.8	1460
655.8	2675	656	1469
656	2740	656.2	1435
656.2	2683	656.4	1453
656.4	2658	656.6	1435
656.6	2661	656.8	1416
656.8	2619	657	1444
657	2679	657.2	1443
657.2	2675	657.4	1410
657.4	2590	657.6	1430
657.6	2587	657.8	1436
657.8	2589	658	1463
658	2609	658.2	1435
658.2	2640	658.4	1446
658.4	2641	658.6	1437
658.6	2681	658.8	1439
658.8	2613	659	1424
659	2626	659.2	1429
659.2	2649	659.4	1413
659.4	2622	659.6	1387
659.6	2616	659.8	1383
659.8	2574	660	1438
660	2549	660.2	1459
660.2	2576	660.4	1423
660.4	2590	660.6	1415
660.6	2576	660.8	1425
660.8	2516	661	1396
661	2463	661.2	1392
661.2	2506	661.4	1414
661.4	2518	661.6	1434
661.6	2494	661.8	1422
661.8	2510	662	1441
662	2510	662.2	1441
662.2	2500	662.4	1415
662.4	2441	662.6	1412
662.6	2479	662.8	1394
662.8	2516	663	1383
663	2446	663.2	1365
663.2	2440	663.4	1371
663.4	2506	663.6	1364
663.6	2531	663.8	1359
663.8	2552	664	1376
664	2554	664.2	1407
664.2	2541	664.4	1404
664.4	2508	664.6	1425
664.6	2529	664.8	1416
664.8	2493	665	1389
665	2449	665.2	1396
665.2	2384	665.4	1366
665.4	2367	665.6	1372
665.6	2390	665.8	1405
665.8	2354	666	1432
666	2385	666.2	1406
666.2	2363	666.4	1376
666.4	2339	666.6	1356
666.6	2366	666.8	1349
666.8	2297	667	1364
667	2266	667.2	1346
667.2	2291	667.4	1321
667.4	2293	667.6	1366
667.6	2268	667.8	1353
667.8	2267	668	1331
668	2270	668.2	1311
668.2	2258	668.4	1296
668.4	2283	668.6	1299
668.6	2309	668.8	1336
668.8	2284	669	1352
669	2247	669.2	1292
669.2	2244	669.4	1287
669.4	2235	669.6	1280
669.6	2225	669.8	1277
669.8	2277	670	1274
670	2255	670.2	1283
670.2	2255	670.4	1319
670.4	2233	670.6	1348
670.6	2161	670.8	1322
670.8	2183	671	1331
671	2184	671.2	1322
671.2	2155	671.4	1309
671.4	2121	671.6	1300
671.6	2179	671.8	1310
671.8	2234	672	1333
672	2185	672.2	1311
672.2	2217	672.4	1326
672.4	2174	672.6	1310
672.6	2157	672.8	1308
672.8	2194	673	1319
673	2207	673.2	1296
673.2	2190	673.4	1284
673.4	2220	673.6	1289
673.6	2221	673.8	1263
673.8	2176	674	1292
674	2210	674.2	1320
674.2	2180	674.4	1288
674.4	2199	674.6	1248
674.6	2244	674.8	1267
674.8	2193	675	1290
675	2160	675.2	1252
675.2	2110	675.4	1235
675.4	2149	675.6	1290
675.6	2092	675.8	1268
675.8	2110	676	1292
676	2137	676.2	1305
676.2	2145	676.4	1279
676.4	2164	676.6	1272
676.6	2149	676.8	1264
676.8	2150	677	1283
677	2113	677.2	1295
677.2	2095	677.4	1275
677.4	2057	677.6	1273
677.6	2027	677.8	1258
677.8	2050	678	1254
678	2036	678.2	1242
678.2	2025	678.4	1235
678.4	2019	678.6	1237
678.6	2052	678.8	1235
678.8	2074	679	1272
679	2096	679.2	1276
679.2	2088	679.4	1243
679.4	2097	679.6	1243
679.6	2117	679.8	1251
679.8	2111	680	1273
680	2079	680.2	1272
680.2	2026	680.4	1248
680.4	2047	680.6	1269
680.6	2009	680.8	1269
680.8	2003	681	1249
681	1984	681.2	1196
681.2	1996	681.4	1187
681.4	2003	681.6	1188
681.6	1978	681.8	1225
681.8	2001	682	1223
682	1976	682.2	1212
682.2	1930	682.4	1200
682.4	1933	682.6	1167
682.6	1911	682.8	1175
682.8	1923	683	1182
683	1945	683.2	1165
683.2	1982	683.4	1181
683.4	1947	683.6	1129
683.6	1970	683.8	1184
683.8	1975	684	1254
684	1911	684.2	1226
684.2	1917	684.4	1179
684.4	1907	684.6	1171
684.6	1925	684.8	1164
684.8	1919	685	1118
685	1931	685.2	1156
685.2	1911	685.4	1209
685.4	1923	685.6	1187
685.6	1904	685.8	1189
685.8	1930	686	1217
686	1951	686.2	1191
686.2	1933	686.4	1219
686.4	1937	686.6	1171
686.6	1902	686.8	1198
686.8	1917	687	1182
687	1904	687.2	1194
687.2	1897	687.4	1177
687.4	1862	687.6	1202
687.6	1853	687.8	1194
687.8	1854	688	1120
688	1819	688.2	1168
688.2	1823	688.4	1214
688.4	1836	688.6	1218
688.6	1823	688.8	1243
688.8	1830	689	1222
689	1839	689.2	1267
689.2	1799	689.4	1219
689.4	1833	689.6	1210
689.6	1832	689.8	1205
689.8	1831	690	1196
690	1839	690.2	1150
690.2	1833	690.4	1149
690.4	1851	690.6	1172
690.6	1843	690.8	1191
690.8	1835	691	1185
691	1834	691.2	1171
691.2	1796	691.4	1107
691.4	1830	691.6	1113
691.6	1773	691.8	1137
691.8	1749	692	1083
692	1733	692.2	1084
692.2	1758	692.4	1082
692.4	1776	692.6	1113
692.6	1771	692.8	1058
692.8	1812	693	1088
693	1835	693.2	1156
693.2	1809	693.4	1144
693.4	1814	693.6	1186
693.6	1800	693.8	1108
693.8	1789	694	1061
694	1813	694.2	1110
694.2	1815	694.4	1112
694.4	1825	694.6	1141
694.6	1738	694.8	1111
694.8	1696	695	1082
695	1713	695.2	1022
695.2	1717	695.4	1076
695.4	1703	695.6	1047
695.6	1699	695.8	1049
695.8	1735	696	1109
696	1695	696.2	1072
696.2	1686	696.4	1120
696.4	1674	696.6	1094
696.6	1659	696.8	1107
696.8	1657	697	1072
697	1647	697.2	1099
697.2	1667	697.4	1107
697.4	1650	697.6	1135
697.6	1690	697.8	1118
697.8	1646	698	1146
698	1619	698.2	1136
698.2	1652	698.4	1138
698.4	1660	698.6	1175
698.6	1641	698.8	1145
698.8	1657	699	1134
699	1712	699.2	1096
699.2	1664	699.4	1100
699.4	1733	699.6	1054
699.6	1740	699.8	1069
699.8	1691	700	1066
700	1711

## Sheet: Supplementary Figure12
Supplementary Figure12c			Supplementary Figure12d
Wavelength	T%		Wavelength	CD
800	46		800	7266.26
799	45.9		799.5	7287.23
798	45.8		799	7298.21
797	45.7		798.5	7308.64
796	45.6		798	7312.88
795	45.5		797.5	7307.59
794	45.3		797	7296.25
793	45.3		796.5	7278.05
792	45.2		796	7267.08
791	45.1		795.5	7276.92
790	44.9		795	7299.65
789	44.8		794.5	7337.76
788	44.7		794	7384.03
787	44.6		793.5	7420.62
786	44.5		793	7461.89
785	44.4		792.5	7497.89
784	44.3		792	7520.4
783	44.2		791.5	7552.84
782	44.1		791	7565.02
781	43.9		790.5	7583.41
780	43.8		790	7585.04
779	43.7		789.5	7566.44
778	43.6		789	7539.27
777	43.5		788.5	7496.24
776	43.4		788	7459.42
775	43.3		787.5	7442.66
774	43.2		787	7446.58
773	43.1		786.5	7468.93
772	43		786	7507.66
771	42.9		785.5	7548.48
770	42.8		785	7588.01
769	42.7		784.5	7610.96
768	42.6		784	7629.47
767	42.5		783.5	7638.93
766	42.4		783	7642.51
765	42.3		782.5	7651.1
764	42.1		782	7658.59
763	42		781.5	7676.19
762	41.9		781	7678.34
761	41.9		780.5	7680.31
760	41.8		780	7683.59
759	41.7		779.5	7683.43
758	41.6		779	7698.97
757	41.5		778.5	7716.48
756	41.4		778	7727.18
755	41.3		777.5	7734.6
754	41.3		777	7736.57
753	41.1		776.5	7737.9
752	41.1		776	7751.94
751	41		775.5	7758.21
750	40.9		775	7764.74
749	40.8		774.5	7770.03
748	40.7		774	7762.55
747	40.7		773.5	7762.16
746	40.6		773	7761.11
745	40.5		772.5	7760.86
744	40.4		772	7758.13
743	40.3		771.5	7764.15
742	40.3		771	7770.94
741	40.2		770.5	7780.57
740	40.2		770	7786.25
739	40.1		769.5	7785.52
738	40		769	7792.56
737	40		768.5	7804.17
736	39.9		768	7830.83
735	39.8		767.5	7868.53
734	39.8		767	7913.77
733	39.7		766.5	7965.24
732	39.7		766	8005.19
731	39.7		765.5	8022.62
730	39.6		765	7985.36
729	39.5		764.5	7898.36
728	39.5		764	7766
727	39.5		763.5	7596.3
726	39.4		763	7458.59
725	39.4		762.5	7356.15
724	39.4		762	7341.81
723	39.3		761.5	7383.55
722	39.3		761	7450.38
721	39.2		760.5	7511.18
720	39.2		760	7536.77
719	39.2		759.5	7544.7
718	39.2		759	7550.82
717	39.1		758.5	7546.52
716	39.1		758	7544.51
715	39.1		757.5	7542.24
714	39.1		757	7528.68
713	39.1		756.5	7521.99
712	39		756	7522.75
711	39		755.5	7518.49
710	39		755	7513.75
709	39		754.5	7514.2
708	39		754	7503.98
707	39		753.5	7490.45
706	38.9		753	7477.17
705	38.9		752.5	7461.06
704	38.9		752	7436.67
703	38.9		751.5	7423.35
702	38.9		751	7414.39
701	38.9		750.5	7406.51
700	38.9		750	7392.41
699	38.9		749.5	7371.7
698	39		749	7358.36
697	39		748.5	7326.78
696	39		748	7307.67
695	38.9		747.5	7295.11
694	39		747	7280.11
693	39		746.5	7269.87
692	39		746	7261.81
691	39		745.5	7260.09
690	39		745	7251.1
689	39		744.5	7241.02
688	39		744	7238.26
687	39		743.5	7223.35
686	39		743	7207.4
685	39		742.5	7191.88
684	39		742	7171.08
683	39		741.5	7150.23
682	39		741	7132.69
681	39		740.5	7111.59
680	39		740	7088.06
679	39		739.5	7060.22
678	39		739	7038.04
677	39		738.5	7022.84
676	39		738	7006.38
675	39		737.5	6994.19
674	39		737	6982.98
673	39		736.5	6972.16
672	39		736	6970.97
671	39		735.5	6968.67
670	39		735	6965.99
669	39		734.5	6957.02
668	39		734	6937.27
667	38.9		733.5	6924.93
666	38.9		733	6896.29
665	38.9		732.5	6863.75
664	38.9		732	6832.51
663	38.9		731.5	6784.4
662	38.9		731	6746.48
661	38.8		730.5	6718.53
660	38.8		730	6691.25
659	38.8		729.5	6680.22
658	38.8		729	6671.94
657	38.7		728.5	6658.29
656	38.7		728	6643.15
655	38.7		727.5	6619.89
654	38.6		727	6604.03
653	38.6		726.5	6584.08
652	38.6		726	6567.26
651	38.5		725.5	6558.12
650	38.5		725	6541.01
649	38.4		724.5	6523.28
648	38.4		724	6506.56
647	38.3		723.5	6484.77
646	38.3		723	6468.9
645	38.2		722.5	6454.39
644	38.2		722	6440.9
643	38.1		721.5	6426.83
642	38.1		721	6408.13
641	38		720.5	6394.14
640	38		720	6378.91
639	37.9		719.5	6361.49
638	37.8		719	6348.82
637	37.8		718.5	6330.42
636	37.7		718	6306.28
635	37.6		717.5	6282.18
634	37.6		717	6260.69
633	37.5		716.5	6236.25
632	37.4		716	6216.6
631	37.3		715.5	6195.43
630	37.3		715	6179.69
629	37.2		714.5	6155.61
628	37.1		714	6127.78
627	37		713.5	6106.45
626	36.9		713	6076.42
625	36.9		712.5	6050.29
624	36.8		712	6027.65
623	36.7		711.5	5999.42
622	36.6		711	5974.64
621	36.5		710.5	5950.42
620	36.4		710	5919.83
619	36.3		709.5	5896.04
618	36.2		709	5876.18
617	36.1		708.5	5850.3
616	36		708	5828.93
615	36		707.5	5808.03
614	35.9		707	5784.63
613	35.8		706.5	5768.13
612	35.6		706	5748.38
611	35.5		705.5	5725.66
610	35.5		705	5713.27
609	35.4		704.5	5688.68
608	35.3		704	5671.33
607	35.1		703.5	5653.68
606	35		703	5630.79
605	34.9		702.5	5614.07
604	34.8		702	5593.27
603	34.7		701.5	5574.21
602	34.6		701	5555.74
601	34.5		700.5	5538.34
600	34.4		700	5519.69
599	34.3		699.5	5500.6
598	34.2		699	5477.75
597	34		698.5	5451
596	33.9		698	5426.92
595	33.8		697.5	5403.02
594	33.7		697	5385.41
593	33.6		696.5	5363.44
592	33.4		696	5344.76
591	33.3		695.5	5328.47
590	33.2		695	5311.1
589	33.1		694.5	5293.8
588	33		694	5276.35
587	32.9		693.5	5262.95
586	32.7		693	5241.2
585	32.6		692.5	5222.45
584	32.5		692	5210.22
583	32.3		691.5	5190.5
582	32.2		691	5168.23
581	32.1		690.5	5150.06
580	32		690	5127.19
579	31.8		689.5	5113.25
578	31.7		689	5096.63
577	31.6		688.5	5078.66
576	31.5		688	5055.13
575	31.3		687.5	5029.18
574	31.2		687	5006.05
573	31.1		686.5	4989.5
572	30.9		686	4975.43
571	30.8		685.5	4961.96
570	30.6		685	4954.69
569	30.5		684.5	4939.3
568	30.4		684	4925.13
567	30.2		683.5	4911.9
566	30.1		683	4892.14
565	30		682.5	4866.67
564	29.8		682	4841.12
563	29.7		681.5	4816.84
562	29.5		681	4793.54
561	29.4		680.5	4782.74
560	29.3		680	4775.37
559	29.1		679.5	4768.59
558	29		679	4754.6
557	28.8		678.5	4748.3
556	28.7		678	4732.6
555	28.6		677.5	4722.27
554	28.4		677	4710.23
553	28.3		676.5	4698.25
552	28.1		676	4684.86
551	28		675.5	4675.55
550	27.8		675	4664.73
549	27.7		674.5	4651.85
548	27.6		674	4635.36
547	27.4		673.5	4624.84
546	27.2		673	4610.02
545	27.1		672.5	4599.97
544	27		672	4588.57
543	26.8		671.5	4580.74
542	26.7		671	4567.87
541	26.5		670.5	4557.81
540	26.4		670	4546.17
539	26.2		669.5	4528.82
538	26.1		669	4519.01
537	25.9		668.5	4509.01
536	25.8		668	4494.34
535	25.6		667.5	4487.2
534	25.5		667	4476.73
533	25.3		666.5	4461.71
532	25.2		666	4455.16
531	25		665.5	4442.61
530	24.8		665	4431.19
529	24.7		664.5	4424.18
528	24.5		664	4411.34
527	24.4		663.5	4400.91
526	24.2		663	4397.23
525	24.1		662.5	4384.68
524	23.9		662	4377.77
523	23.8		661.5	4371.67
522	23.6		661	4360.14
521	23.4		660.5	4354.33
520	23.3		660	4346.33
519	23.1		659.5	4336.8
518	23		659	4324.28
517	22.8		658.5	4315.99
516	22.6		658	4307.66
515	22.5		657.5	4300.89
514	22.3		657	4292.35
513	22.2		656.5	4287.79
512	22		656	4281.92
511	21.8		655.5	4275.98
510	21.7		655	4269.63
509	21.5		654.5	4263.24
508	21.4		654	4255.02
507	21.2		653.5	4250.71
506	21		653	4245.8
505	20.9		652.5	4238.47
504	20.7		652	4230.61
503	20.5		651.5	4224.13
502	20.4		651	4222.82
501	20.2		650.5	4221.87
500	20		650	4217.94
499	19.9		649.5	4209.94
498	19.7		649	4201.23
497	19.6		648.5	4189.49
496	19.4		648	4180.94
495	19.2		647.5	4177.94
494	19.1		647	4170.11
493	18.9		646.5	4167.77
492	18.7		646	4160.53
491	18.6		645.5	4153.85
490	18.4		645	4147.81
489	18.2		644.5	4144.69
488	18.1		644	4145.58
487	17.9		643.5	4145.45
486	17.7		643	4145.02
485	17.5		642.5	4144.07
484	17.4		642	4139.72
483	17.2		641.5	4135.61
482	17		641	4136.28
481	16.9		640.5	4129.62
480	16.7		640	4130.9
479	16.5		639.5	4129.09
478	16.4		639	4124.09
477	16.2		638.5	4125.12
476	16		638	4123.72
475	15.9		637.5	4120.36
474	15.7		637	4122.58
473	15.5		636.5	4121.02
472	15.4		636	4120.47
471	15.2		635.5	4118.33
470	15		635	4115.9
469	14.8		634.5	4114.22
468	14.7		634	4113.2
467	14.5		633.5	4113.52
466	14.3		633	4108.91
465	14.2		632.5	4109.47
464	14		632	4108.96
463	13.8		631.5	4110.76
462	13.6		631	4109.68
461	13.5		630.5	4111.11
460	13.3		630	4108.11
459	13.1		629.5	4103.73
458	12.9		629	4104.34
457	12.8		628.5	4104.88
456	12.6		628	4102.29
455	12.4		627.5	4105.58
454	12.3		627	4107.9
453	12.1		626.5	4106.74
452	11.9		626	4105.95
451	11.8		625.5	4106.83
450	11.6		625	4105
449	11.5		624.5	4107.92
448	11.3		624	4107.82
447	11.2		623.5	4107.85
446	11.1		623	4108.06
445	10.9		622.5	4105.02
444	10.8		622	4109.36
443	10.6		621.5	4107.8
442	10.5		621	4109.65
441	10.3		620.5	4112.81
440	10.2		620	4112.05
439	10		619.5	4113.4
438	9.9		619	4111.73
437	9.7		618.5	4111.44
436	9.6		618	4112.33
435	9.4		617.5	4114.79
434	9.2		617	4115.73
433	9.1		616.5	4119.65
432	8.9		616	4119.41
431	8.7		615.5	4119.88
430	8.6		615	4121.2
429	8.4		614.5	4121.68
428	8.3		614	4125.64
427	8.1		613.5	4128.04
426	8		613	4130.17
425	7.8		612.5	4132.9
424	7.7		612	4132.27
423	7.5		611.5	4131.78
422	7.4		611	4135.32
421	7.2		610.5	4135.33
420	7.1		610	4139.08
419	6.9		609.5	4143.92
418	6.8		609	4144.15
417	6.6		608.5	4146.64
416	6.5		608	4147.18
415	6.3		607.5	4149.91
414	6.2		607	4152.83
413	6.1		606.5	4156.8
412	5.9		606	4158.67
411	5.8		605.5	4158.42
410	5.6		605	4164.49
409	5.5		604.5	4167.19
408	5.4		604	4170.44
407	5.2		603.5	4174.93
406	5.1		603	4178.16
405	5		602.5	4182.41
404	4.8		602	4184.42
403	4.7		601.5	4187.56
402	4.6		601	4187
401	4.4		600.5	4188.56
400	4.3		600	4191.62
			599.5	4194.09
			599	4197.98
			598.5	4201.52
			598	4204.52
			597.5	4209.19
			597	4210.84
			596.5	4213.97
			596	4219.48
			595.5	4220.9
			595	4226.16
			594.5	4228.59
			594	4228.72
			593.5	4232.24
			593	4237.56
			592.5	4237.92
			592	4243.77
			591.5	4247.34
			591	4251
			590.5	4255.14
			590	4256.18
			589.5	4261.82
			589	4262.71
			588.5	4264.44
			588	4268.2
			587.5	4271.42
			587	4276.11
			586.5	4280.49
			586	4284.28
			585.5	4288.07
			585	4289.95
			584.5	4290.65
			584	4291.61
			583.5	4292.97
			583	4297.41
			582.5	4303.21
			582	4303.87
			581.5	4311.32
			581	4312.31
			580.5	4316.32
			580	4323.28
			579.5	4325.25
			579	4331.42
			578.5	4333.94
			578	4333.1
			577.5	4337.14
			577	4342.37
			576.5	4343.42
			576	4348.25
			575.5	4349.88
			575	4353.04
			574.5	4358.26
			574	4360.09
			573.5	4364.07
			573	4364.42
			572.5	4369.15
			572	4373.79
			571.5	4375.63
			571	4380.07
			570.5	4381.01
			570	4383.8
			569.5	4387.02
			569	4388.58
			568.5	4392.69
			568	4393.03
			567.5	4396.82
			567	4396.74
			566.5	4400.07
			566	4403.95
			565.5	4408.69
			565	4410.77
			564.5	4412.48
			564	4413.98
			563.5	4419.52
			563	4421.96
			562.5	4424.72
			562	4429.28
			561.5	4430.39
			561	4433.61
			560.5	4437.31
			560	4436.87
			559.5	4441.4
			559	4440.97
			558.5	4443.96
			558	4448.66
			557.5	4447.34
			557	4452.95
			556.5	4456.3
			556	4458.28
			555.5	4462.07
			555	4460.79
			554.5	4461.68
			554	4460.45
			553.5	4462.61
			553	4463.96
			552.5	4468.81
			552	4472.97
			551.5	4472.83
			551	4473.6
			550.5	4473.35
			550	4472.34
			549.5	4475.31
			549	4477.83
			548.5	4478.64
			548	4479.22
			547.5	4481.97
			547	4485.84
			546.5	4486.74
			546	4490.44
			545.5	4488.04
			545	4484.07
			544.5	4486.57
			544	4488.53
			543.5	4492.66
			543	4490.41
			542.5	4491.82
			542	4491.47
			541.5	4491.09
			541	4495.4
			540.5	4494.11
			540	4494
			539.5	4493.98
			539	4495.05
			538.5	4494.85
			538	4496.45
			537.5	4497.23
			537	4498.23
			536.5	4498.73
			536	4498.34
			535.5	4497.25
			535	4496.24
			534.5	4496.2
			534	4495.18
			533.5	4494.27
			533	4490.85
			532.5	4491.92
			532	4491.54
			531.5	4491.68
			531	4491.37
			530.5	4489.6
			530	4487.2
			529.5	4485.62
			529	4484.5
			528.5	4482.2
			528	4479.2
			527.5	4476.03
			527	4473.12
			526.5	4471.63
			526	4470.47
			525.5	4466.03
			525	4464.12
			524.5	4461.48
			524	4459.27
			523.5	4458.91
			523	4453.91
			522.5	4451.73
			522	4444.93
			521.5	4440.34
			521	4439.93
			520.5	4437.35
			520	4436.71
			519.5	4434.11
			519	4426.5
			518.5	4421.04
			518	4417.69
			517.5	4411.54
			517	4409.5
			516.5	4406.4
			516	4401.6
			515.5	4397.76
			515	4392.43
			514.5	4388.87
			514	4384.62
			513.5	4380.41
			513	4375.64
			512.5	4370.52
			512	4364.11
			511.5	4358.2
			511	4354.16
			510.5	4346.25
			510	4338.68
			509.5	4332.02
			509	4326.37
			508.5	4322.83
			508	4319.41
			507.5	4313.56
			507	4305.22
			506.5	4297.98
			506	4288.41
			505.5	4282.09
			505	4274.33
			504.5	4265.85
			504	4259.23
			503.5	4253.91
			503	4243.36
			502.5	4232.53
			502	4221.59
			501.5	4211.27
			501	4201.67
			500.5	4195.06
			500	4190.62
			499.5	4184.06
			499	4174.57
			498.5	4166.85
			498	4158.19
			497.5	4148
			497	4143.2
			496.5	4137.27
			496	4125.09
			495.5	4120.73
			495	4116.5
			494.5	4111.88
			494	4109.41
			493.5	4101.81
			493	4085.65
			492.5	4059.4
			492	4023.76
			491.5	3988.92
			491	3960.18
			490.5	3942.29
			490	3938.58
			489.5	3939.66
			489	3938.84
			488.5	3935.15
			488	3924.93
			487.5	3912.99
			487	3903.62
			486.5	3892.24
			486	3884.2
			485.5	3877.3
			485	3867.72
			484.5	3855.76
			484	3840.81
			483.5	3822.56
			483	3803.29
			482.5	3785.45
			482	3765.59
			481.5	3741.25
			481	3711.91
			480.5	3679.95
			480	3650.43
			479.5	3631.87
			479	3626.79
			478.5	3619.86
			478	3616.3
			477.5	3609.73
			477	3598.85
			476.5	3589.95
			476	3577.53
			475.5	3570.22
			475	3572.25
			474.5	3573.26
			474	3559.38
			473.5	3523.66
			473	3466.04
			472.5	3413.94
			472	3385.55
			471.5	3379.67
			471	3386.52
			470.5	3394.98
			470	3388.39
			469.5	3373.94
			469	3356.5
			468.5	3326.7
			468	3287.84
			467.5	3238.95
			467	3187.93
			466.5	3149.3
			466	3130.68
			465.5	3130.08
			465	3137.76
			464.5	3134.88
			464	3125.21
			463.5	3105.7
			463	3075.63
			462.5	3043.36
			462	3011.89
			461.5	2983.1
			461	2964.43
			460.5	2950.65
			460	2939.97
			459.5	2926.31
			459	2908.92
			458.5	2889.05
			458	2862.83
			457.5	2835.22
			457	2811.54
			456.5	2788.63
			456	2770.27
			455.5	2753.86
			455	2736.44
			454.5	2720.6
			454	2706.83
			453.5	2697.25
			453	2683.7
			452.5	2661.94
			452	2640.59
			451.5	2620.8
			451	2603.22
			450.5	2578.83
			450	2543.33
			449.5	2495.81
			449	2453.95
			448.5	2432.96
			448	2425.76
			447.5	2421.35
			447	2410.48
			446.5	2395.1
			446	2377.94
			445.5	2361.65
			445	2342.74
			444.5	2324.73
			444	2302.38
			443.5	2280.19
			443	2258.19
			442.5	2239.38
			442	2220.56
			441.5	2200.2
			441	2178.66
			440.5	2159.6
			440	2141.41
			439.5	2123.92
			439	2106.55
			438.5	2085.24
			438	2061.92
			437.5	2042.99
			437	2022.35
			436.5	2007.29
			436	1992.89
			435.5	1975.72
			435	1957.44
			434.5	1937.03
			434	1920.76
			433.5	1904.42
			433	1887.52
			432.5	1872.81
			432	1854.12
			431.5	1835.98
			431	1819.82
			430.5	1803.35
			430	1787.79
			429.5	1771.57
			429	1755.59
			428.5	1737.82
			428	1720.96
			427.5	1707.1
			427	1692.62
			426.5	1682.19
			426	1669.3
			425.5	1654.81
			425	1640.62
			424.5	1625.14
			424	1608.55
			423.5	1598.11
			423	1583.99
			422.5	1571.36
			422	1557.62
			421.5	1544.27
			421	1534
			420.5	1519.69
			420	1503.71
			419.5	1488.23
			419	1472.91
			418.5	1458.73
			418	1447.58
			417.5	1438.24
			417	1427.87
			416.5	1419.69
			416	1409.07
			415.5	1401.77
			415	1393.92
			414.5	1384.2
			414	1373.77
			413.5	1360.39
			413	1351.37
			412.5	1339.1
			412	1330.29
			411.5	1321.29
			411	1309.69
			410.5	1302.65
			410	1293.11
			409.5	1283.3
			409	1274.91
			408.5	1264.63
			408	1256.38
			407.5	1245.42
			407	1239.96
			406.5	1230.68
			406	1222.95
			405.5	1217
			405	1209.48
			404.5	1201.99
			404	1195
			403.5	1186.53
			403	1179.32
			402.5	1172.28
			402	1164.35
			401.5	1159.04
			401	1151.04
			400.5	1142.6
			400	1134.96

## Sheet: Supplementary Figure13
Supplementary Figure13a			Supplementary Figure13b
Wavelength	CPL		Wavelength	CPL
800	0.56705		800	-10.3942
799.8	-0.42937		799.8	-10.1633
799.6	0.01918		799.6	-11.1186
799.4	-0.36765		799.4	-10.9824
799.2	-0.56551		799.2	-10.8671
799	-1.11302		799	-11.4603
798.8	-0.57365		798.8	-11.6503
798.6	-0.27505		798.6	-11.8772
798.4	0.46983		798.4	-11.7301
798.2	0.86104		798.2	-12.1095
798	0.62652		798	-12.3669
797.8	2.07352		797.8	-11.7591
797.6	0.76791		797.6	-11.003
797.4	1.0847		797.4	-10.5358
797.2	0.43574		797.2	-10.978
797	0.10579		797	-10.1291
796.8	-0.18283		796.8	-10.4005
796.6	-0.24192		796.6	-11.5961
796.4	-0.9546		796.4	-12.0598
796.2	-0.97156		796.2	-12.7161
796	0.02094		796	-12.9455
795.8	0.11447		795.8	-12.8162
795.6	-0.29355		795.6	-13.3004
795.4	-0.5732		795.4	-12.9537
795.2	0.83383		795.2	-13.4508
795	0.30108		795	-13.1273
794.8	0.14081		794.8	-13.1151
794.6	1.52762		794.6	-13.2827
794.4	1.04069		794.4	-12.0823
794.2	1.50007		794.2	-11.6594
794	0.17505		794	-12.3519
793.8	1.40537		793.8	-13.1584
793.6	1.35808		793.6	-13.3387
793.4	2.18855		793.4	-14.3954
793.2	2.7164		793.2	-16.0132
793	2.16574		793	-16.2314
792.8	2.32358		792.8	-16.542
792.6	1.54986		792.6	-16.6636
792.4	1.64161		792.4	-16.4784
792.2	0.56301		792.2	-15.8651
792	1.89483		792	-14.9408
791.8	1.33491		791.8	-14.7946
791.6	2.13895		791.6	-13.6605
791.4	2.25191		791.4	-14.729
791.2	2.6538		791.2	-14.7463
791	2.31512		791	-13.8591
790.8	2.03249		790.8	-14.9782
790.6	3.35109		790.6	-16.0383
790.4	3.27723		790.4	-16.1784
790.2	1.93883		790.2	-15.9053
790	1.72668		790	-16.0958
789.8	1.84491		789.8	-15.5423
789.6	1.30088		789.6	-13.571
789.4	0.92209		789.4	-13.5848
789.2	0.50504		789.2	-13.8048
789	1.03573		789	-13.3811
788.8	1.42392		788.8	-14.2828
788.6	1.01095		788.6	-14.7962
788.4	0.02748		788.4	-14.8103
788.2	-0.19872		788.2	-15.6357
788	0.05943		788	-16.3168
787.8	0.15438		787.8	-16.2846
787.6	0.72097		787.6	-16.7638
787.4	1.12148		787.4	-16.8309
787.2	1.26694		787.2	-16.2959
787	2.56881		787	-16.6457
786.8	3.80395		786.8	-16.8451
786.6	3.75898		786.6	-17.4428
786.4	4.17325		786.4	-17.4476
786.2	3.99953		786.2	-18.5068
786	3.98751		786	-17.3588
785.8	4.67139		785.8	-17.9636
785.6	3.36082		785.6	-18.3805
785.4	3.21641		785.4	-19.0513
785.2	4.68632		785.2	-18.8015
785	4.49599		785	-19.1425
784.8	3.2899		784.8	-18.1734
784.6	3.97171		784.6	-18.7499
784.4	4.00202		784.4	-18.068
784.2	3.73939		784.2	-18.7823
784	4.41539		784	-18.7205
783.8	5.25179		783.8	-19.5173
783.6	5.23322		783.6	-17.5128
783.4	4.77025		783.4	-18.0105
783.2	4.99021		783.2	-16.7567
783	3.54057		783	-16.9309
782.8	3.52044		782.8	-15.8977
782.6	2.499		782.6	-16.8378
782.4	3.2455		782.4	-17.0988
782.2	4.03504		782.2	-16.9008
782	3.85527		782	-17.3648
781.8	5.14984		781.8	-18.9698
781.6	5.89355		781.6	-18.6232
781.4	5.76789		781.4	-17.5369
781.2	6.12548		781.2	-18.8132
781	7.56025		781	-18.547
780.8	6.82965		780.8	-19.0907
780.6	6.40832		780.6	-18.9297
780.4	8.16636		780.4	-20.4936
780.2	6.73051		780.2	-20.7479
780	5.97798		780	-20.914
779.8	6.06355		779.8	-21.4885
779.6	5.04013		779.6	-21.2473
779.4	5.60257		779.4	-20.5241
779.2	5.45565		779.2	-19.8001
779	6.02232		779	-19.5477
778.8	6.54719		778.8	-19.9124
778.6	7.01247		778.6	-19.7606
778.4	5.81123		778.4	-21.4109
778.2	6.68636		778.2	-23.6706
778	7.40603		778	-24.3849
777.8	8.60365		777.8	-23.0452
777.6	8.69697		777.6	-23.6488
777.4	9.59538		777.4	-22.4543
777.2	10.6952		777.2	-22.5956
777	10.9837		777	-22.3832
776.8	8.71066		776.8	-23.1122
776.6	8.37837		776.6	-24.0248
776.4	7.3974		776.4	-23.8216
776.2	7.26731		776.2	-24.3886
776	7.31752		776	-22.7967
775.8	7.7003		775.8	-23.8704
775.6	7.36203		775.6	-24.066
775.4	6.86214		775.4	-24.8049
775.2	6.90943		775.2	-23.7953
775	6.59528		775	-25.4435
774.8	6.10967		774.8	-25.8113
774.6	4.72385		774.6	-24.797
774.4	6.11058		774.4	-24.9416
774.2	6.55021		774.2	-25.247
774	7.00981		774	-25.4598
773.8	7.52818		773.8	-24.6456
773.6	8.53374		773.6	-25.6052
773.4	8.17993		773.4	-25.2074
773.2	7.39351		773.2	-25.6772
773	8.83977		773	-26.0376
772.8	8.07911		772.8	-25.8828
772.6	7.74308		772.6	-26.0271
772.4	8.45508		772.4	-26.6905
772.2	8.19403		772.2	-25.5535
772	7.00762		772	-26.0395
771.8	7.21152		771.8	-25.2132
771.6	8.64144		771.6	-26.016
771.4	7.00889		771.4	-26.1055
771.2	7.26507		771.2	-26.7922
771	7.85534		771	-25.8592
770.8	7.79378		770.8	-25.4043
770.6	8.69831		770.6	-26.2508
770.4	8.9589		770.4	-25.5469
770.2	9.0513		770.2	-25.1798
770	9.15312		770	-25.6248
769.8	10.8297		769.8	-26.6395
769.6	9.43626		769.6	-27.6617
769.4	9.15155		769.4	-28.099
769.2	11.2433		769.2	-27.541
769	11.2254		769	-27.4131
768.8	8.56489		768.8	-26.1701
768.6	9.49094		768.6	-25.6205
768.4	9.99599		768.4	-25.7248
768.2	9.43059		768.2	-25.1395
768	10.274		768	-25.5987
767.8	10.4149		767.8	-25.7287
767.6	10.6485		767.6	-27.8774
767.4	12.1342		767.4	-28.2729
767.2	10.9446		767.2	-28.62
767	11.3385		767	-27.9228
766.8	13.1308		766.8	-30.2004
766.6	13.442		766.6	-28.9743
766.4	12.6963		766.4	-28.6131
766.2	13.7303		766.2	-30.9429
766	13.2681		766	-31.4672
765.8	13.164		765.8	-31.6166
765.6	12.2322		765.6	-32.1257
765.4	12.0979		765.4	-32.4471
765.2	11.0317		765.2	-31.5979
765	10.8278		765	-32.5946
764.8	10.6048		764.8	-31.6246
764.6	10.6944		764.6	-31.8521
764.4	11.5153		764.4	-32.0269
764.2	12.4387		764.2	-32.9972
764	13.2483		764	-32.4706
763.8	13.3436		763.8	-31.8237
763.6	12.5155		763.6	-31.6163
763.4	12.4894		763.4	-31.1108
763.2	12.0051		763.2	-30.0814
763	13.0536		763	-29.6062
762.8	12.8703		762.8	-29.6303
762.6	13.3279		762.6	-29.3204
762.4	13.6972		762.4	-30.3367
762.2	15.1609		762.2	-31.3244
762	14.6567		762	-31.1295
761.8	14.563		761.8	-32.3617
761.6	15.3055		761.6	-33.3957
761.4	15.2549		761.4	-33.6633
761.2	13.4099		761.2	-34.3392
761	13.2467		761	-34.9376
760.8	13.4408		760.8	-34.9373
760.6	14.9585		760.6	-34.5257
760.4	13.8157		760.4	-35.9097
760.2	15.4473		760.2	-34.7721
760	16.3534		760	-35.3769
759.8	16.1678		759.8	-35.2473
759.6	17.0256		759.6	-36.2516
759.4	17.0888		759.4	-36.2325
759.2	18.1142		759.2	-38.0596
759	18.4628		759	-38.1193
758.8	19.7329		758.8	-38.3119
758.6	18.5617		758.6	-38.831
758.4	19.4847		758.4	-37.5208
758.2	18.5622		758.2	-37.9351
758	18.7218		758	-35.3972
757.8	16.9851		757.8	-35.0312
757.6	16.7631		757.6	-33.6561
757.4	15.5146		757.4	-35.3969
757.2	15.8188		757.2	-35.5946
757	14.5137		757	-36.7193
756.8	15.9139		756.8	-38.8289
756.6	16.7739		756.6	-38.9738
756.4	17.1338		756.4	-36.7685
756.2	18.5564		756.2	-36.7632
756	18.7346		756	-37.0795
755.8	16.5408		755.8	-37.375
755.6	17.1002		755.6	-37.4823
755.4	17.4219		755.4	-39.0265
755.2	19.4155		755.2	-40.0251
755	18.3866		755	-40.3392
754.8	19.3597		754.8	-39.4826
754.6	19.2051		754.6	-39.665
754.4	19.7267		754.4	-38.4486
754.2	18.9854		754.2	-39.5823
754	17.6647		754	-38.8223
753.8	18.2521		753.8	-39.2654
753.6	18.5996		753.6	-39.616
753.4	18.5762		753.4	-41.7846
753.2	18.7187		753.2	-39.8546
753	19.3692		753	-40.3681
752.8	22.1589		752.8	-39.7098
752.6	22.1701		752.6	-40.2032
752.4	22.4894		752.4	-41.004
752.2	21.2652		752.2	-41.4638
752	23.054		752	-42.7023
751.8	21.3665		751.8	-44.8265
751.6	20.1303		751.6	-45.1131
751.4	21.0795		751.4	-45.169
751.2	19.7034		751.2	-45.277
751	19.0198		751	-45.2229
750.8	17.373		750.8	-43.8017
750.6	19.6847		750.6	-45.0652
750.4	21.4363		750.4	-44.3781
750.2	22.9715		750.2	-43.3314
750	22.3641		750	-45.8571
749.8	25.5291		749.8	-45.5308
749.6	25.9681		749.6	-44.2952
749.4	25.2361		749.4	-45.4302
749.2	26.1867		749.2	-46.5746
749	27.6517		749	-46.0649
748.8	28.8271		748.8	-47.3767
748.6	28.0458		748.6	-47.3706
748.4	29.1084		748.4	-46.6205
748.2	28.6776		748.2	-46.4731
748	27.7928		748	-45.5281
747.8	26.6086		747.8	-45.2615
747.6	27.66		747.6	-44.8846
747.4	27.2268		747.4	-45.7645
747.2	27.7182		747.2	-44.9031
747	29.2916		747	-45.9187
746.8	29.0558		746.8	-46.0098
746.6	29.5118		746.6	-46.1355
746.4	28.1738		746.4	-46.1343
746.2	28.068		746.2	-46.5589
746	27.4443		746	-46.6214
745.8	27.6278		745.8	-47.785
745.6	28.6564		745.6	-48.9221
745.4	31.3706		745.4	-49.0327
745.2	32.3512		745.2	-51.2611
745	31.8008		745	-52.054
744.8	31.8048		744.8	-50.9107
744.6	32.3272		744.6	-50.1224
744.4	30.3046		744.4	-50.4174
744.2	29.3621		744.2	-48.8743
744	30.777		744	-49.4645
743.8	32.6097		743.8	-51.6677
743.6	31.4435		743.6	-53.031
743.4	32.8313		743.4	-53.4836
743.2	33.3596		743.2	-53.0025
743	31.2152		743	-53.2721
742.8	29.624		742.8	-53.2959
742.6	29.7722		742.6	-53.7028
742.4	30.7548		742.4	-53.9768
742.2	29.8833		742.2	-54.5143
742	31.7388		742	-55.7298
741.8	33.1229		741.8	-54.0156
741.6	32.0429		741.6	-52.4937
741.4	32.0792		741.4	-51.4148
741.2	33.2384		741.2	-52.4038
741	32.632		741	-53.3666
740.8	34.0013		740.8	-53.2744
740.6	33.5038		740.6	-52.7887
740.4	34.5198		740.4	-54.2613
740.2	33.2292		740.2	-54.6776
740	32.008		740	-53.8567
739.8	30.1715		739.8	-53.7509
739.6	31.939		739.6	-53.6955
739.4	33.9975		739.4	-54.8826
739.2	33.35		739.2	-53.3768
739	34.1036		739	-53.0959
738.8	37.3549		738.8	-55.8363
738.6	36.4441		738.6	-58.1106
738.4	35.6586		738.4	-56.6396
738.2	37.2603		738.2	-57.146
738	37.406		738	-57.9453
737.8	35.4704		737.8	-56.3108
737.6	36.018		737.6	-55.3068
737.4	35.7517		737.4	-56.7214
737.2	37.2823		737.2	-56.2954
737	39.0999		737	-56.6756
736.8	40.4829		736.8	-58.5406
736.6	40.1731		736.6	-59.9999
736.4	39.9917		736.4	-60.5618
736.2	40.8536		736.2	-60.2994
736	40.2699		736	-60.5572
735.8	37.6082		735.8	-59.1085
735.6	37.5426		735.6	-57.93
735.4	40.9264		735.4	-56.9368
735.2	38.73		735.2	-58.6598
735	38.768		735	-60.3442
734.8	40.0963		734.8	-61.3302
734.6	41.1062		734.6	-62.6393
734.4	39.7472		734.4	-61.3809
734.2	40.4681		734.2	-61.3579
734	40.8143		734	-61.1279
733.8	40.7567		733.8	-62.709
733.6	43.5039		733.6	-62.9483
733.4	42.8998		733.4	-61.8734
733.2	43.1274		733.2	-63.3856
733	43.4203		733	-63.3485
732.8	43.1874		732.8	-62.4011
732.6	41.8788		732.6	-61.6172
732.4	40.5917		732.4	-64.3542
732.2	39.1649		732.2	-64.2307
732	40.0748		732	-65.5095
731.8	40.9037		731.8	-66.0996
731.6	43.4443		731.6	-67.2327
731.4	43.1333		731.4	-67.4009
731.2	45.573		731.2	-65.3853
731	46.8796		731	-65.2038
730.8	48.0133		730.8	-66.6027
730.6	46.9672		730.6	-66.8679
730.4	47.4365		730.4	-66.8051
730.2	50.4153		730.2	-67.1002
730	50.3276		730	-68.0495
729.8	52.3428		729.8	-68.926
729.6	49.4096		729.6	-67.5277
729.4	49.1783		729.4	-67.3905
729.2	48.01		729.2	-68.5791
729	49.5085		729	-68.8813
728.8	49.4874		728.8	-69.1165
728.6	48.1248		728.6	-70.7263
728.4	48.5613		728.4	-71.4409
728.2	49.6754		728.2	-72.5201
728	48.4505		728	-70.8341
727.8	49.348		727.8	-71.7153
727.6	49.7666		727.6	-69.8481
727.4	48.7794		727.4	-71.3172
727.2	48.1818		727.2	-71.5584
727	48.3634		727	-72.5481
726.8	47.0956		726.8	-71.1596
726.6	49.2536		726.6	-72.0219
726.4	50.4091		726.4	-71.181
726.2	53.3709		726.2	-71.7242
726	54.8556		726	-73.1907
725.8	54.9408		725.8	-74.4068
725.6	53.6027		725.6	-76.0837
725.4	53.0749		725.4	-77.5498
725.2	51.892		725.2	-77.2263
725	51.8119		725	-77.4178
724.8	53.0478		724.8	-76.5246
724.6	53.76		724.6	-78.4318
724.4	55.8437		724.4	-76.987
724.2	54.6191		724.2	-79.7701
724	55.9189		724	-80.0134
723.8	55.0707		723.8	-81.0563
723.6	56.0876		723.6	-79.6386
723.4	54.9741		723.4	-79.8907
723.2	54.1656		723.2	-79.7541
723	53.6334		723	-81.4475
722.8	55.2352		722.8	-81.5933
722.6	55.097		722.6	-81.2378
722.4	54.6167		722.4	-83.5439
722.2	55.2822		722.2	-83.4874
722	56.7039		722	-82.8623
721.8	55.4973		721.8	-82.5097
721.6	55.786		721.6	-79.0267
721.4	59.9458		721.4	-77.2637
721.2	60.6846		721.2	-78.7601
721	59.804		721	-80.1615
720.8	60.7735		720.8	-79.5888
720.6	61.2107		720.6	-82.7049
720.4	57.6277		720.4	-85.8146
720.2	59.3328		720.2	-84.0847
720	59.4113		720	-81.7328
719.8	60.7437		719.8	-82.7481
719.6	62.5323		719.6	-84.3995
719.4	65.1241		719.4	-82.6482
719.2	63.2086		719.2	-83.9607
719	61.2879		719	-86.7114
718.8	58.6617		718.8	-88.445
718.6	57.7996		718.6	-88.2218
718.4	55.4791		718.4	-87.1266
718.2	57.3124		718.2	-87.4758
718	59.9738		718	-85.9476
717.8	62.578		717.8	-85.177
717.6	63.2034		717.6	-84.9143
717.4	66.5194		717.4	-87.821
717.2	67.6842		717.2	-87.5406
717	67.4455		717	-87.276
716.8	67.2769		716.8	-89.4149
716.6	68.4311		716.6	-89.9205
716.4	65.5443		716.4	-89.8671
716.2	65.6897		716.2	-89.7861
716	65.0274		716	-90.2385
715.8	64.5452		715.8	-89.6098
715.6	62.708		715.6	-88.4235
715.4	64.732		715.4	-89.0517
715.2	64.7613		715.2	-92.3741
715	66.8686		715	-92.9506
714.8	68.2112		714.8	-93.6476
714.6	68.3811		714.6	-94.6052
714.4	67.2739		714.4	-93.7847
714.2	68.1026		714.2	-92.446
714	67.9704		714	-92.6291
713.8	67.075		713.8	-92.8257
713.6	68.8166		713.6	-95.8504
713.4	70.0364		713.4	-97.8787
713.2	71.2187		713.2	-99.4359
713	72.3138		713	-97.5218
712.8	74.6805		712.8	-96.7201
712.6	75.7596		712.6	-94.7111
712.4	74.2661		712.4	-96.2117
712.2	73.4653		712.2	-93.5095
712	75.1877		712	-96.2318
711.8	75.0151		711.8	-98.0335
711.6	76.1003		711.6	-97.8982
711.4	80.0556		711.4	-94.7089
711.2	79.0171		711.2	-98.0558
711	78.9536		711	-96.4287
710.8	78.9979		710.8	-93.9645
710.6	77.6518		710.6	-94.211
710.4	75.2131		710.4	-95.8367
710.2	76.8918		710.2	-96.6802
710	78.4947		710	-99.0215
709.8	77.5846		709.8	-99.2686
709.6	76.1332		709.6	-100.759
709.4	78.8144		709.4	-100.448
709.2	80.471		709.2	-101.895
709	80.8657		709	-100.777
708.8	81.7237		708.8	-103.044
708.6	82.3429		708.6	-105.096
708.4	81.1935		708.4	-105.928
708.2	81.9684		708.2	-105.445
708	80.3295		708	-106.536
707.8	80.249		707.8	-105.661
707.6	79.4684		707.6	-105.04
707.4	82.1624		707.4	-104.902
707.2	84.5231		707.2	-106.268
707	86.4513		707	-106.19
706.8	85.39		706.8	-107.915
706.6	86.3733		706.6	-109.381
706.4	88.7346		706.4	-109.553
706.2	87.0915		706.2	-108.734
706	84.2269		706	-108.963
705.8	85.9266		705.8	-110.092
705.6	87.7703		705.6	-107.553
705.4	87.3106		705.4	-107.443
705.2	84.5819		705.2	-109.561
705	85.4845		705	-108.374
704.8	86.6808		704.8	-107.574
704.6	85.0069		704.6	-111.268
704.4	84.1695		704.4	-112.235
704.2	84.797		704.2	-113.554
704	83.5775		704	-116.249
703.8	83.8875		703.8	-114.162
703.6	82.734		703.6	-114.465
703.4	84.1296		703.4	-112.042
703.2	85.41		703.2	-109.871
703	87.1978		703	-109.55
702.8	88.4512		702.8	-110.782
702.6	90.9352		702.6	-112.455
702.4	91.2933		702.4	-111.792
702.2	90.8022		702.2	-113.303
702	92.3883		702	-114.105
701.8	92.8198		701.8	-115.903
701.6	92.8618		701.6	-115.153
701.4	92.009		701.4	-113.887
701.2	93.2994		701.2	-115.407
701	92.3163		701	-118.929
700.8	94.6225		700.8	-119.526
700.6	95.25		700.6	-118.376
700.4	100.349		700.4	-119.587
700.2	99.147		700.2	-121.202
700	99.3182		700	-119.172
699.8	101.584		699.8	-115.89
699.6	103.432		699.6	-117.019
699.4	100.442		699.4	-118.179
699.2	100.306		699.2	-116.233
699	102.92		699	-116.328
698.8	102.849		698.8	-120.381
698.6	101.559		698.6	-119.489
698.4	102.734		698.4	-119.51
698.2	105.154		698.2	-120.559
698	104.137		698	-120.419
697.8	100.458		697.8	-118.799
697.6	101.772		697.6	-119.586
697.4	100.382		697.4	-120.225
697.2	99.1383		697.2	-123.481
697	98.4264		697	-125.351
696.8	99.6448		696.8	-125.436
696.6	100.02		696.6	-127.085
696.4	102.326		696.4	-126.223
696.2	102.028		696.2	-126.813
696	104.14		696	-124.043
695.8	104.025		695.8	-127.481
695.6	105.551		695.6	-130.526
695.4	107.056		695.4	-131.694
695.2	108.403		695.2	-132.283
695	108.599		695	-135.612
694.8	109.574		694.8	-133.092
694.6	109.142		694.6	-132.671
694.4	107.948		694.4	-129.63
694.2	110.966		694.2	-130.61
694	113.613		694	-130.359
693.8	112.234		693.8	-130.325
693.6	111.415		693.6	-127.603
693.4	116.092		693.4	-130.017
693.2	115.444		693.2	-130.061
693	113.217		693	-130.978
692.8	115.246		692.8	-132.572
692.6	114.65		692.6	-135.272
692.4	112.506		692.4	-136.332
692.2	111.937		692.2	-136.226
692	113.854		692	-135.257
691.8	113.645		691.8	-136.848
691.6	113.879		691.6	-133.134
691.4	113.831		691.4	-133.149
691.2	113.707		691.2	-133.651
691	114.026		691	-133.137
690.8	113.7		690.8	-134.882
690.6	114.094		690.6	-137.251
690.4	113.846		690.4	-140.676
690.2	117.025		690.2	-139.278
690	117.094		690	-145.125
689.8	117.624		689.8	-145.092
689.6	119.013		689.6	-146.501
689.4	120.399		689.4	-143.453
689.2	119.974		689.2	-144.71
689	122.058		689	-142.176
688.8	125.886		688.8	-141.909
688.6	127.745		688.6	-139.668
688.4	127.322		688.4	-139.699
688.2	129.848		688.2	-142.068
688	128.809		688	-144.341
687.8	126.014		687.8	-145.228
687.6	126.31		687.6	-147.216
687.4	127.385		687.4	-148.099
687.2	128.207		687.2	-146.097
687	127.207		687	-147.5
686.8	126.135		686.8	-146.101
686.6	129.414		686.6	-144.245
686.4	129.581		686.4	-145.64
686.2	129.16		686.2	-146.484
686	129.635		686	-146.436
685.8	132.132		685.8	-150.177
685.6	130.626		685.6	-151.944
685.4	126.734		685.4	-152.94
685.2	126.985		685.2	-152.153
685	128.774		685	-156.078
684.8	129.247		684.8	-156.191
684.6	128.384		684.6	-155.654
684.4	129.5		684.4	-154.189
684.2	128.401		684.2	-156.332
684	127.715		684	-154.257
683.8	128.576		683.8	-154.184
683.6	130.034		683.6	-153.188
683.4	130.814		683.4	-154.748
683.2	131.108		683.2	-155.722
683	133.815		683	-160.066
682.8	134.192		682.8	-159.611
682.6	133.099		682.6	-158.498
682.4	135.553		682.4	-156.826
682.2	139.243		682.2	-154.647
682	139.791		682	-151.076
681.8	140.716		681.8	-152.398
681.6	140.846		681.6	-153.778
681.4	143.726		681.4	-156.001
681.2	142.495		681.2	-158.771
681	141.945		681	-162.758
680.8	142.154		680.8	-164.242
680.6	141.412		680.6	-165.902
680.4	141.812		680.4	-167.254
680.2	142.27		680.2	-166.636
680	140.917		680	-164.228
679.8	140.721		679.8	-166.932
679.6	142.486		679.6	-167.039
679.4	145.473		679.4	-169.536
679.2	144.469		679.2	-172.365
679	144.09		679	-174.474
678.8	143.745		678.8	-172.724
678.6	143.544		678.6	-171.588
678.4	143.229		678.4	-168.467
678.2	141.896		678.2	-168.943
678	143.437		678	-165.195
677.8	147.097		677.8	-165.937
677.6	148.321		677.6	-165.068
677.4	146.816		677.4	-168.46
677.2	148.329		677.2	-166.864
677	150.086		677	-168.283
676.8	149.834		676.8	-167.653
676.6	150.399		676.6	-169.196
676.4	149.768		676.4	-169.473
676.2	151.216		676.2	-168.043
676	150.679		676	-171.376
675.8	152.115		675.8	-170.913
675.6	153.836		675.6	-171.136
675.4	153.082		675.4	-173.198
675.2	156.635		675.2	-174.124
675	160.216		675	-176.499
674.8	159.939		674.8	-176.843
674.6	160.206		674.6	-178.261
674.4	162.167		674.4	-179.939
674.2	162.943		674.2	-181.955
674	160.831		674	-179.011
673.8	162.33		673.8	-181.077
673.6	159.959		673.6	-182.257
673.4	161.461		673.4	-182.775
673.2	161.406		673.2	-184.935
673	159.869		673	-187.474
672.8	158.403		672.8	-185.69
672.6	162.779		672.6	-182.877
672.4	160.595		672.4	-183.151
672.2	161.568		672.2	-181.948
672	163.431		672	-179.605
671.8	165.179		671.8	-181.769
671.6	163.4		671.6	-184.889
671.4	168.111		671.4	-185.799
671.2	168.724		671.2	-188.647
671	169.329		671	-190.229
670.8	169.039		670.8	-190.117
670.6	172.281		670.6	-187.942
670.4	168.825		670.4	-186.732
670.2	171.287		670.2	-184.052
670	168.297		670	-183.506
669.8	168.132		669.8	-183.833
669.6	168.123		669.6	-188.718
669.4	167.915		669.4	-194.636
669.2	172.522		669.2	-195.326
669	173.493		669	-196.875
668.8	173.513		668.8	-196.216
668.6	173.133		668.6	-191.15
668.4	175.886		668.4	-190.233
668.2	175.855		668.2	-192.194
668	175.906		668	-190.793
667.8	175.89		667.8	-189.804
667.6	180.857		667.6	-197.64
667.4	179.093		667.4	-196.566
667.2	181.036		667.2	-195.385
667	181.439		667	-198.056
666.8	182.614		666.8	-200.713
666.6	180.273		666.6	-200.927
666.4	180.858		666.4	-202.024
666.2	180.904		666.2	-203.947
666	179.581		666	-201.758
665.8	180.294		665.8	-202.399
665.6	179.921		665.6	-199.952
665.4	181.273		665.4	-202.462
665.2	180.743		665.2	-200.512
665	181.666		665	-201.971
664.8	181.157		664.8	-204.162
664.6	184.285		664.6	-206.886
664.4	186.655		664.4	-205.629
664.2	188.485		664.2	-204.854
664	191.513		664	-207.049
663.8	192.544		663.8	-208.85
663.6	194.263		663.6	-207.683
663.4	192.384		663.4	-205.342
663.2	190.108		663.2	-205.793
663	190.734		663	-203.306
662.8	190.178		662.8	-200.308
662.6	189.017		662.6	-201.73
662.4	191.493		662.4	-203.77
662.2	192.957		662.2	-205.597
662	190.532		662	-208.835
661.8	192.411		661.8	-212.971
661.6	193.206		661.6	-214.78
661.4	195.935		661.4	-214.723
661.2	193.415		661.2	-214.462
661	196.998		661	-213.945
660.8	197.176		660.8	-214.363
660.6	199.704		660.6	-213.766
660.4	199.295		660.4	-216.404
660.2	200.402		660.2	-217.111
660	198.076		660	-218.286
659.8	199.617		659.8	-218.121
659.6	199.758		659.6	-218.354
659.4	201.444		659.4	-214.196
659.2	204.703		659.2	-214.389
659	207.316		659	-211.782
658.8	207.246		658.8	-211.487
658.6	204.974		658.6	-210.176
658.4	204.628		658.4	-214.716
658.2	201.664		658.2	-216.585
658	202.127		658	-218.48
657.8	202.98		657.8	-222.675
657.6	206.838		657.6	-223.768
657.4	206.123		657.4	-221.75
657.2	209.882		657.2	-222.095
657	207.854		657	-224.669
656.8	206.757		656.8	-227.701
656.6	208.436		656.6	-227.404
656.4	208.237		656.4	-225.025
656.2	203.609		656.2	-224.669
656	206.954		656	-223.151
655.8	209.583		655.8	-220.361
655.6	208.637		655.6	-220.879
655.4	209.819		655.4	-224.634
655.2	210.204		655.2	-228.299
655	212.344		655	-232.904
654.8	213.341		654.8	-232.133
654.6	217.318		654.6	-234.892
654.4	219.009		654.4	-237.452
654.2	222.467		654.2	-235.533
654	220.151		654	-231.702
653.8	220.494		653.8	-233.427
653.6	218.668		653.6	-237.358
653.4	219.152		653.4	-238.046
653.2	220.92		653.2	-239.251
653	222.828		653	-240.808
652.8	221.518		652.8	-242.818
652.6	223.08		652.6	-237.738
652.4	226.231		652.4	-236.209
652.2	225.005		652.2	-237.38
652	224.737		652	-237.884
651.8	224.243		651.8	-239.592
651.6	222.261		651.6	-238.485
651.4	226.687		651.4	-238.36
651.2	230.039		651.2	-236.768
651	230.939		651	-239.162
650.8	230.202		650.8	-238.886
650.6	235.763		650.6	-241.565
650.4	237.415		650.4	-244.418
650.2	229.052		650.2	-249.16
650	230.557		650	-247.818
649.8	232.511		649.8	-245.423
649.6	229.284		649.6	-243.229
649.4	230.055		649.4	-242.347
649.2	231.748		649.2	-243.729
649	233.104		649	-244.521
648.8	228.186		648.8	-250.873
648.6	232.042		648.6	-254.132
648.4	231.941		648.4	-254.307
648.2	231.846		648.2	-250.888
648	232.49		648	-249.152
647.8	235.997		647.8	-248.215
647.6	238.84		647.6	-244.44
647.4	239.937		647.4	-247.76
647.2	237.678		647.2	-249.296
647	238.047		647	-250.889
646.8	241.189		646.8	-253.436
646.6	242.536		646.6	-254.582
646.4	240.559		646.4	-254.192
646.2	244.194		646.2	-252.353
646	245.897		646	-252.435
645.8	243.238		645.8	-252.324
645.6	244.648		645.6	-253.837
645.4	247.815		645.4	-253.019
645.2	248.451		645.2	-251.847
645	248.712		645	-254.837
644.8	250.401		644.8	-256.156
644.6	253.713		644.6	-253.272
644.4	254.52		644.4	-255.132
644.2	252.117		644.2	-256.967
644	251.627		644	-259.313
643.8	251.486		643.8	-259.25
643.6	251.612		643.6	-262.239
643.4	252.581		643.4	-261.025
643.2	251.124		643.2	-263.188
643	251.247		643	-265.128
642.8	247.83		642.8	-266.245
642.6	247.373		642.6	-266.902
642.4	241.956		642.4	-271.117
642.2	246.178		642.2	-272.321
642	248.158		642	-271.486
641.8	252.448		641.8	-271.239
641.6	254.715		641.6	-272.236
641.4	255.542		641.4	-274.337
641.2	258.689		641.2	-274.813
641	258.382		641	-270.881
640.8	262.731		640.8	-271.09
640.6	264.512		640.6	-269.768
640.4	263.575		640.4	-268.59
640.2	261.755		640.2	-269.005
640	261.762		640	-267.977
639.8	258.713		639.8	-265.776
639.6	255.518		639.6	-266.604
639.4	256.875		639.4	-267.43
639.2	258.288		639.2	-269.391
639	260.805		639	-270.305
638.8	265.371		638.8	-273.596
638.6	262.424		638.6	-275.29
638.4	262.651		638.4	-275.823
638.2	265.923		638.2	-274.547
638	263.752		638	-277.831
637.8	265.211		637.8	-273.869
637.6	272.203		637.6	-276.131
637.4	269.897		637.4	-280.277
637.2	266.852		637.2	-286.006
637	267.316		637	-285.814
636.8	270.072		636.8	-287.681
636.6	266.119		636.6	-286.806
636.4	269.396		636.4	-288.394
636.2	272.241		636.2	-282.95
636	274.853		636	-285.049
635.8	273.534		635.8	-288.658
635.6	274.205		635.6	-288.836
635.4	277.449		635.4	-287.413
635.2	276.539		635.2	-289.168
635	275.962		635	-285.474
634.8	277.43		634.8	-283.477
634.6	276.341		634.6	-286.831
634.4	277.674		634.4	-286.359
634.2	278.825		634.2	-290.048
634	279.245		634	-292.848
633.8	279.162		633.8	-294.465
633.6	282.541		633.6	-295.639
633.4	280.964		633.4	-294.221
633.2	280.521		633.2	-292.572
633	281.704		633	-294.31
632.8	281.999		632.8	-292.434
632.6	286.232		632.6	-292.62
632.4	287.82		632.4	-295.505
632.2	290.598		632.2	-293.547
632	289.069		632	-291.08
631.8	291.052		631.8	-292.142
631.6	289.263		631.6	-291.237
631.4	291.887		631.4	-288.628
631.2	289.303		631.2	-291.627
631	290.936		631	-295.665
630.8	293.046		630.8	-297.433
630.6	289.499		630.6	-301.795
630.4	286.892		630.4	-303.297
630.2	287.556		630.2	-308.106
630	286.978		630	-309.072
629.8	288.21		629.8	-310.407
629.6	290.169		629.6	-309.469
629.4	293.558		629.4	-310.764
629.2	295.463		629.2	-310.232
629	297.843		629	-310.363
628.8	299.293		628.8	-310.079
628.6	297.306		628.6	-309.791
628.4	295.746		628.4	-310.145
628.2	293.333		628.2	-309.648
628	293.05		628	-307.267
627.8	293.567		627.8	-307.729
627.6	294.391		627.6	-305.741
627.4	294.586		627.4	-304.59
627.2	297.224		627.2	-307.707
627	301.793		627	-312.499
626.8	303.755		626.8	-311.57
[truncated: 1,134 more rows]

## Sheet: Supplementary Figure14
Supplementary Figure14d						Supplementary Figure14e						Supplementary Figure14f
[truncated: 643 more rows]

[truncated: 7 more sheets: Supplementary Figure15, Supplementary Figure18, Supplementary Figure19, Supplementary Figure20, Supplementary Figure22, Supplementary Figure23, Supplementary Figure24]
